# Supplementary material for: Rational synthesis of normal, abnormal and anionic NHC–gallium alkyl complexes: structural, stability and isomerization insights
Source: Chem Sci. 2015 Jul 3;6(10):5719–28. doi: 10.1039/c5sc02086g (PMC5975842; doi:10.1039/c5sc02086g)
Supplement: Supplementary file 2 [file SC-006-C5SC02086G-s002.cif]

# Electronic Supplementary Material (ESI) for Chemical Science.
# This journal is © The Royal Society of Chemistry 2015

####################################################################### 
# 
# This file contains crystal structure data downloaded from the 
# Cambridge Structural Database (CSD) hosted by the Cambridge 
# Crystallographic Data Centre (CCDC).
# 
# Full information about CCDC data access policies and citation 
# guidelines are available at http://www.ccdc.cam.ac.uk/access/V1 
# 
# Audit and citation data items may have been added by the CCDC. 
# Please retain this information to preserve the provenance of 
# this file and to allow appropriate attribution of the data. 
# 
#######################################################################

data_mu112
_database_code_depnum_ccdc_archive 'CCDC 1405459'
_audit_update_record             
;
2015-06-08 deposited with the CCDC.
2015-07-03 downloaded from the CCDC.
;


#-----------------------------------------------------------------------------
#-----------------COMPOUND 1------------------------------------------------
#---------------------------------------------------------------------------


_audit_creation_method           SHELXL-2013
_chemical_name_systematic        
;
 ?
;
_chemical_name_common            ?
_chemical_melting_point          ?
_chemical_formula_moiety         'C39 H69 Ga N2 Si3'
_chemical_formula_sum            'C39 H69 Ga N2 Si3'
_chemical_formula_weight         719.95

loop_
_atom_type_symbol
_atom_type_description
_atom_type_scat_dispersion_real
_atom_type_scat_dispersion_imag
_atom_type_scat_source
Ga Ga -1.2846 0.7763 'International Tables Vol C Tables 4.2.6.8 and 6.1.1.4'
Si Si 0.2541 0.3302 'International Tables Vol C Tables 4.2.6.8 and 6.1.1.4'
N N 0.0311 0.0180 'International Tables Vol C Tables 4.2.6.8 and 6.1.1.4'
C C 0.0181 0.0091 'International Tables Vol C Tables 4.2.6.8 and 6.1.1.4'
H H 0.0000 0.0000 'International Tables Vol C Tables 4.2.6.8 and 6.1.1.4'

_space_group_crystal_system      triclinic
_space_group_IT_number           2
_space_group_name_H-M_alt        'P -1'
_space_group_name_Hall           '-P 1'

_shelx_space_group_comment       
;
The symmetry employed for this shelxl refinement is uniquely defined
by the following loop, which should always be used as a source of
symmetry information in preference to the above space-group names.
They are only intended as comments.
;

loop_
_space_group_symop_operation_xyz
'x, y, z'
'-x, -y, -z'

_cell_length_a                   10.5026(5)
_cell_length_b                   11.3327(7)
_cell_length_c                   19.4036(9)
_cell_angle_alpha                85.025(4)
_cell_angle_beta                 85.154(4)
_cell_angle_gamma                71.124(5)
_cell_volume                     2173.1(2)
_cell_formula_units_Z            2
_cell_measurement_temperature    123(2)
_cell_measurement_reflns_used    13484
_cell_measurement_theta_min      4.1275
_cell_measurement_theta_max      69.9680

_exptl_crystal_description       hexagon
_exptl_crystal_colour            colourless
_exptl_crystal_density_meas      ?
_exptl_crystal_density_method    ?
_exptl_crystal_density_diffrn    1.100
_exptl_crystal_F_000             780
_exptl_transmission_factor_min   ?
_exptl_transmission_factor_max   ?
_exptl_crystal_size_max          0.4
_exptl_crystal_size_mid          0.2
_exptl_crystal_size_min          0.1
_exptl_absorpt_coefficient_mu    1.840
_shelx_estimated_absorpt_T_min   ?
_shelx_estimated_absorpt_T_max   ?
_exptl_absorpt_correction_type   multi-scan
_exptl_absorpt_correction_T_min  0.21071
_exptl_absorpt_correction_T_max  1.00000
_exptl_absorpt_process_details   
;
CrysAlisPro, Agilent Technologies,
Version 1.171.34.46 (release 25-11-2010 CrysAlis171 .NET)
(compiled Nov 25 2010,17:55:46)
Empirical absorption correction using spherical harmonics,
 implemented in SCALE3 ABSPACK scaling algorithm.
;

_exptl_special_details           
;
 ?
;

_diffrn_ambient_temperature      123(2)
_diffrn_radiation_wavelength     1.5418
_diffrn_radiation_type           CuK\a
_diffrn_source                   ?
_diffrn_measurement_device_type  'Oxford Diffraction Gemini S'
_diffrn_measurement_method       'omega scans'
_diffrn_detector_area_resol_mean ?
_diffrn_reflns_number            23467
_diffrn_reflns_av_unetI/netI     0.0251
_diffrn_reflns_av_R_equivalents  0.0237
_diffrn_reflns_limit_h_min       -12
_diffrn_reflns_limit_h_max       12
_diffrn_reflns_limit_k_min       -13
_diffrn_reflns_limit_k_max       13
_diffrn_reflns_limit_l_min       -23
_diffrn_reflns_limit_l_max       23
_diffrn_reflns_theta_min         4.131
_diffrn_reflns_theta_max         70.095
_diffrn_reflns_theta_full        70.000
_diffrn_measured_fraction_theta_max 0.985
_diffrn_measured_fraction_theta_full 0.986
_diffrn_reflns_Laue_measured_fraction_max 0.985
_diffrn_reflns_Laue_measured_fraction_full 0.986
_diffrn_reflns_point_group_measured_fraction_max 0.985
_diffrn_reflns_point_group_measured_fraction_full 0.986
_reflns_number_total             8155
_reflns_number_gt                7542
_reflns_threshold_expression     'I > 2\s(I)'
_reflns_Friedel_coverage         0.000
_reflns_Friedel_fraction_max     .
_reflns_Friedel_fraction_full    .

_reflns_special_details          
;
 Reflections were merged by SHELXL according to the crystal
 class for the calculation of statistics and refinement.
 
 _reflns_Friedel_fraction is defined as the number of unique
 Friedel pairs measured divided by the number that would be
 possible theoretically, ignoring centric projections and
 systematic absences.
;

_computing_data_collection       
;
CrysAlisPro, Agilent Technologies,
Version 1.171.34.46 (release 25-11-2010 CrysAlis171 .NET)
(compiled Nov 25 2010,17:55:46)
;
_computing_cell_refinement       
;
CrysAlisPro, Agilent Technologies,
Version 1.171.34.46 (release 25-11-2010 CrysAlis171 .NET)
(compiled Nov 25 2010,17:55:46)
;
_computing_data_reduction        
;
CrysAlisPro, Agilent Technologies,
Version 1.171.34.46 (release 25-11-2010 CrysAlis171 .NET)
(compiled Nov 25 2010,17:55:46)
;
_computing_structure_solution    ?
_computing_structure_refinement  'SHELXL-2013 (Sheldrick, 2013)'
_computing_molecular_graphics    ?
_computing_publication_material  ?

_refine_special_details          
;
One SiMe3 unit and one iPr unit were both treated as disordered
over two sites. See res file below for details of
constraints and restraints.

;
_refine_ls_structure_factor_coef Fsqd
_refine_ls_matrix_type           full
_refine_ls_weighting_scheme      calc
_refine_ls_weighting_details     
'w=1/[\s^2^(Fo^2^)+(0.0488P)^2^+0.9720P] where P=(Fo^2^+2Fc^2^)/3'
_atom_sites_solution_primary     direct
_atom_sites_solution_secondary   ?
_atom_sites_solution_hydrogens   mixed
_refine_ls_hydrogen_treatment    mixed
_refine_ls_extinction_method     none
_refine_ls_extinction_coef       .
_refine_ls_number_reflns         8155
_refine_ls_number_parameters     483
_refine_ls_number_restraints     38
_refine_ls_R_factor_all          0.0358
_refine_ls_R_factor_gt           0.0327
_refine_ls_wR_factor_ref         0.0879
_refine_ls_wR_factor_gt          0.0848
_refine_ls_goodness_of_fit_ref   1.026
_refine_ls_restrained_S_all      1.026
_refine_ls_shift/su_max          0.001
_refine_ls_shift/su_mean         0.000

loop_
_atom_site_label
_atom_site_type_symbol
_atom_site_fract_x
_atom_site_fract_y
_atom_site_fract_z
_atom_site_U_iso_or_equiv
_atom_site_adp_type
_atom_site_occupancy
_atom_site_site_symmetry_order
_atom_site_calc_flag
_atom_site_refinement_flags_posn
_atom_site_refinement_flags_adp
_atom_site_refinement_flags_occupancy
_atom_site_disorder_assembly
_atom_site_disorder_group
Ga1 Ga 0.16715(2) 0.32271(2) 0.24969(2) 0.02077(7) Uani 1 1 d . . . . .
Si1 Si 0.30385(4) 0.38888(4) 0.09125(2) 0.02440(10) Uani 1 1 d . . . . .
Si2 Si 0.36343(6) 0.42946(5) 0.34446(3) 0.03798(13) Uani 1 1 d . . . . .
Si3 Si -0.10088(5) 0.60160(4) 0.23791(3) 0.03349(12) Uani 1 1 d D U . . .
N1 N 0.10695(14) 0.08246(15) 0.32889(7) 0.0326(3) Uani 1 1 d . . . . .
N2 N 0.08731(13) 0.08039(12) 0.22044(7) 0.0248(3) Uani 1 1 d . . . . .
C1 C 0.12373(15) 0.14514(15) 0.26727(8) 0.0230(3) Uani 1 1 d . . . . .
C2 C 0.0624(2) -0.0174(2) 0.31995(11) 0.0482(6) Uani 1 1 d . . . . .
H2 H 0.0443 -0.0742 0.3553 0.058 Uiso 1 1 calc R U . . .
C3 C 0.04961(19) -0.01859(18) 0.25235(11) 0.0402(5) Uani 1 1 d . . . . .
H3 H 0.0204 -0.0761 0.2303 0.048 Uiso 1 1 calc R U . . .
C4 C 0.14596(18) 0.1024(2) 0.39557(9) 0.0369(4) Uani 1 1 d . . . . .
C5 C 0.27594(19) 0.0329(2) 0.41421(9) 0.0395(4) Uani 1 1 d . . . . .
C6 C 0.3104(2) 0.0503(3) 0.47931(10) 0.0534(6) Uani 1 1 d . . . . .
H6 H 0.3976 0.0047 0.4942 0.064 Uiso 1 1 calc R U . . .
C7 C 0.2204(2) 0.1327(3) 0.52294(11) 0.0630(7) Uani 1 1 d . . . . .
H7 H 0.2469 0.1438 0.5669 0.076 Uiso 1 1 calc R U . . .
C8 C 0.0927(2) 0.1987(3) 0.50307(10) 0.0587(7) Uani 1 1 d . . . . .
H8 H 0.0317 0.2545 0.5337 0.070 Uiso 1 1 calc R U . . .
C9 C 0.05174(19) 0.1847(2) 0.43863(10) 0.0461(5) Uani 1 1 d . U . . .
C10 C 0.47597(19) 0.01017(19) 0.33005(11) 0.0437(5) Uani 1 1 d . . . . .
H10A H 0.4255 0.0857 0.3032 0.066 Uiso 1 1 calc R U . . .
H10B H 0.5408 -0.0470 0.2989 0.066 Uiso 1 1 calc R U . . .
H10C H 0.5243 0.0329 0.3651 0.066 Uiso 1 1 calc R U . . .
C11 C 0.37808(19) -0.05398(19) 0.36577(10) 0.0384(4) Uani 1 1 d . . . . .
H11 H 0.3275 -0.0728 0.3290 0.046 Uiso 1 1 calc R U . . .
C12 C 0.4556(3) -0.1779(2) 0.40245(12) 0.0545(6) Uani 1 1 d . . . . .
H12A H 0.5106 -0.1628 0.4369 0.082 Uiso 1 1 calc R U . . .
H12B H 0.5142 -0.2331 0.3684 0.082 Uiso 1 1 calc R U . . .
H12C H 0.3918 -0.2175 0.4256 0.082 Uiso 1 1 calc R U . . .
C13 C -0.0867(9) 0.2419(6) 0.4145(5) 0.0407(13) Uani 0.626(6) 1 d . . P A 1
H13 H -0.0787 0.2572 0.3630 0.049 Uiso 0.626(6) 1 calc R U P A 1
C14 C -0.1498(6) 0.3671(6) 0.4452(3) 0.0656(15) Uani 0.626(6) 1 d . . P A 1
H14A H -0.2349 0.4116 0.4237 0.098 Uiso 0.626(6) 1 calc R U P A 1
H14B H -0.0882 0.4166 0.4366 0.098 Uiso 0.626(6) 1 calc R U P A 1
H14C H -0.1674 0.3546 0.4953 0.098 Uiso 0.626(6) 1 calc R U P A 1
C15 C -0.1776(4) 0.1584(6) 0.4307(3) 0.0713(16) Uani 0.626(6) 1 d . . P A 1
H15A H -0.1375 0.0799 0.4079 0.107 Uiso 0.626(6) 1 calc R U P A 1
H15B H -0.2671 0.2019 0.4137 0.107 Uiso 0.626(6) 1 calc R U P A 1
H15C H -0.1859 0.1405 0.4809 0.107 Uiso 0.626(6) 1 calc R U P A 1
C16 C 0.09745(16) 0.09605(14) 0.14533(8) 0.0242(3) Uani 1 1 d . . . . .
C17 C 0.22241(17) 0.03597(15) 0.11117(9) 0.0278(3) Uani 1 1 d . . . . .
C18 C 0.22767(19) 0.04360(17) 0.03908(10) 0.0354(4) Uani 1 1 d . . . . .
H18 H 0.3106 0.0053 0.0141 0.043 Uiso 1 1 calc R U . . .
C19 C 0.1149(2) 0.10569(19) 0.00320(10) 0.0398(4) Uani 1 1 d . . . . .
H19 H 0.1209 0.1095 -0.0460 0.048 Uiso 1 1 calc R U . . .
C20 C -0.00665(19) 0.16226(18) 0.03810(9) 0.0349(4) Uani 1 1 d . . . . .
H20 H -0.0833 0.2047 0.0125 0.042 Uiso 1 1 calc R U . . .
C21 C -0.01915(16) 0.15838(15) 0.11044(9) 0.0268(3) Uani 1 1 d . . . . .
C22 C 0.47858(18) -0.03335(17) 0.11557(11) 0.0371(4) Uani 1 1 d . . . . .
H22A H 0.4955 -0.0728 0.0712 0.056 Uiso 1 1 calc R U . . .
H22B H 0.5518 -0.0770 0.1458 0.056 Uiso 1 1 calc R U . . .
H22C H 0.4742 0.0544 0.1074 0.056 Uiso 1 1 calc R U . . .
C23 C 0.34440(17) -0.04075(16) 0.15034(10) 0.0333(4) Uani 1 1 d . . . . .
H23 H 0.3342 -0.0093 0.1977 0.040 Uiso 1 1 calc R U . . .
C24 C 0.3494(2) -0.17802(19) 0.15800(17) 0.0644(8) Uani 1 1 d . . . . .
H24A H 0.2654 -0.1842 0.1816 0.097 Uiso 1 1 calc R U . . .
H24B H 0.4257 -0.2267 0.1853 0.097 Uiso 1 1 calc R U . . .
H24C H 0.3605 -0.2109 0.1120 0.097 Uiso 1 1 calc R U . . .
C25 C -0.23570(18) 0.34161(17) 0.11396(10) 0.0354(4) Uani 1 1 d . . . . .
H25A H -0.1785 0.3954 0.1070 0.053 Uiso 1 1 calc R U . . .
H25B H -0.3152 0.3812 0.1441 0.053 Uiso 1 1 calc R U . . .
H25C H -0.2644 0.3293 0.0691 0.053 Uiso 1 1 calc R U . . .
C26 C -0.15610(16) 0.21514(16) 0.14785(9) 0.0287(3) Uani 1 1 d . . . . .
H26 H -0.1412 0.2279 0.1965 0.034 Uiso 1 1 calc R U . . .
C27 C -0.23863(18) 0.12497(18) 0.15051(11) 0.0382(4) Uani 1 1 d . . . . .
H27A H -0.2529 0.1099 0.1032 0.057 Uiso 1 1 calc R U . . .
H27B H -0.3260 0.1617 0.1753 0.057 Uiso 1 1 calc R U . . .
H27C H -0.1897 0.0457 0.1747 0.057 Uiso 1 1 calc R U . . .
C28 C 0.30569(16) 0.28477(15) 0.17018(8) 0.0220(3) Uani 1 1 d . . . . .
C29 C 0.4339(2) 0.3074(2) 0.02345(9) 0.0412(4) Uani 1 1 d . . . . .
H29A H 0.5229 0.2777 0.0428 0.062 Uiso 1 1 calc R U . . .
H29B H 0.4352 0.3659 -0.0167 0.062 Uiso 1 1 calc R U . . .
H29C H 0.4114 0.2362 0.0090 0.062 Uiso 1 1 calc R U . . .
C30 C 0.13882(19) 0.43245(19) 0.05087(9) 0.0367(4) Uani 1 1 d . . . . .
H30A H 0.1210 0.3566 0.0401 0.055 Uiso 1 1 calc R U . . .
H30B H 0.1416 0.4846 0.0081 0.055 Uiso 1 1 calc R U . . .
H30C H 0.0671 0.4791 0.0832 0.055 Uiso 1 1 calc R U . . .
C31 C 0.3413(2) 0.53343(18) 0.10946(11) 0.0402(4) Uani 1 1 d . . . . .
H31A H 0.2800 0.5744 0.1475 0.060 Uiso 1 1 calc R U . . .
H31B H 0.3288 0.5906 0.0679 0.060 Uiso 1 1 calc R U . . .
H31C H 0.4346 0.5110 0.1226 0.060 Uiso 1 1 calc R U . . .
C32 C 0.23529(18) 0.35116(18) 0.33863(9) 0.0308(4) Uani 1 1 d . . . . .
C33 C 0.5217(2) 0.3597(3) 0.29014(12) 0.0565(6) Uani 1 1 d . . . . .
H33A H 0.5530 0.2688 0.2994 0.085 Uiso 1 1 calc R U . . .
H33B H 0.5913 0.3941 0.3015 0.085 Uiso 1 1 calc R U . . .
H33C H 0.5038 0.3796 0.2410 0.085 Uiso 1 1 calc R U . . .
C34 C 0.2984(4) 0.6010(2) 0.31955(17) 0.0806(10) Uani 1 1 d . . . . .
H34A H 0.2634 0.6138 0.2733 0.121 Uiso 1 1 calc R U . . .
H34B H 0.3718 0.6369 0.3192 0.121 Uiso 1 1 calc R U . . .
H34C H 0.2260 0.6421 0.3532 0.121 Uiso 1 1 calc R U . . .
C35 C 0.4138(3) 0.4110(3) 0.43634(12) 0.0617(7) Uani 1 1 d . . . . .
H35A H 0.3329 0.4379 0.4676 0.093 Uiso 1 1 calc R U . . .
H35B H 0.4714 0.4624 0.4413 0.093 Uiso 1 1 calc R U . . .
H35C H 0.4635 0.3231 0.4480 0.093 Uiso 1 1 calc R U . . .
C36 C -0.02313(16) 0.43047(15) 0.23208(9) 0.0267(3) Uani 1 1 d . . . . .
C37 C -0.1003(7) 0.6478(7) 0.3293(3) 0.0659(17) Uani 0.626(6) 1 d D U P A 1
H37A H -0.1614 0.6146 0.3599 0.099 Uiso 0.626(6) 1 calc R U P A 1
H37B H -0.1304 0.7392 0.3298 0.099 Uiso 0.626(6) 1 calc R U P A 1
H37C H -0.0088 0.6137 0.3454 0.099 Uiso 0.626(6) 1 calc R U P A 1
C38 C -0.0175(5) 0.6971(5) 0.1790(3) 0.0522(12) Uani 0.626(6) 1 d D U P A 1
H38A H 0.0712 0.6876 0.1953 0.078 Uiso 0.626(6) 1 calc R U P A 1
H38B H -0.0732 0.7852 0.1788 0.078 Uiso 0.626(6) 1 calc R U P A 1
H38C H -0.0068 0.6686 0.1320 0.078 Uiso 0.626(6) 1 calc R U P A 1
C39 C -0.2820(5) 0.6515(9) 0.2160(4) 0.0566(18) Uani 0.626(6) 1 d D U P A 1
H39A H -0.2869 0.6419 0.1667 0.085 Uiso 0.626(6) 1 calc R U P A 1
H39B H -0.3256 0.7392 0.2261 0.085 Uiso 0.626(6) 1 calc R U P A 1
H39C H -0.3282 0.5994 0.2439 0.085 Uiso 0.626(6) 1 calc R U P A 1
C13A C -0.0968(16) 0.2763(10) 0.4233(9) 0.0407(13) Uani 0.374(6) 1 d D U P A 2
H13A H -0.1107 0.2661 0.3741 0.049 Uiso 0.374(6) 1 calc R U P A 2
C15A C -0.1930(6) 0.2207(8) 0.4679(4) 0.0541(19) Uani 0.374(6) 1 d D U P A 2
H15D H -0.1994 0.2456 0.5155 0.081 Uiso 0.374(6) 1 calc R U P A 2
H15E H -0.1589 0.1294 0.4677 0.081 Uiso 0.374(6) 1 calc R U P A 2
H15F H -0.2825 0.2516 0.4492 0.081 Uiso 0.374(6) 1 calc R U P A 2
C14A C -0.1316(9) 0.4158(8) 0.4302(5) 0.054(2) Uani 0.374(6) 1 d D U P A 2
H14D H -0.2235 0.4585 0.4161 0.081 Uiso 0.374(6) 1 calc R U P A 2
H14E H -0.0682 0.4475 0.4004 0.081 Uiso 0.374(6) 1 calc R U P A 2
H14F H -0.1256 0.4315 0.4785 0.081 Uiso 0.374(6) 1 calc R U P A 2
C37A C -0.0554(13) 0.6741(12) 0.3106(5) 0.0659(17) Uani 0.374(6) 1 d D . P A 2
H37D H -0.0794 0.6354 0.3548 0.099 Uiso 0.374(6) 1 calc R U P A 2
H37E H -0.1047 0.7638 0.3085 0.099 Uiso 0.374(6) 1 calc R U P A 2
H37F H 0.0417 0.6611 0.3069 0.099 Uiso 0.374(6) 1 calc R U P A 2
C38A C -0.0590(10) 0.6960(9) 0.1593(5) 0.0522(12) Uani 0.374(6) 1 d D . P A 2
H38D H 0.0388 0.6788 0.1537 0.078 Uiso 0.374(6) 1 calc R U P A 2
H38E H -0.1034 0.7852 0.1655 0.078 Uiso 0.374(6) 1 calc R U P A 2
H38F H -0.0907 0.6729 0.1180 0.078 Uiso 0.374(6) 1 calc R U P A 2
C39A C -0.2876(9) 0.6403(18) 0.2420(7) 0.0566(18) Uani 0.374(6) 1 d D . P A 2
H39D H -0.3141 0.6092 0.2018 0.085 Uiso 0.374(6) 1 calc R U P A 2
H39E H -0.3298 0.7311 0.2419 0.085 Uiso 0.374(6) 1 calc R U P A 2
H39F H -0.3172 0.6009 0.2846 0.085 Uiso 0.374(6) 1 calc R U P A 2
H28A H 0.301(2) 0.212(2) 0.1549(11) 0.036(5) Uiso 1 1 d . . . . .
H36A H -0.040(2) 0.4129(19) 0.1875(11) 0.034(5) Uiso 1 1 d . . . . .
H28B H 0.388(2) 0.266(2) 0.1867(12) 0.045(6) Uiso 1 1 d . . . . .
H32A H 0.273(2) 0.274(2) 0.3627(12) 0.050(6) Uiso 1 1 d . . . . .
H36B H -0.080(2) 0.398(2) 0.2633(12) 0.049(6) Uiso 1 1 d . . . . .
H32B H 0.163(3) 0.393(2) 0.3693(14) 0.061(7) Uiso 1 1 d . . . . .

loop_
_atom_site_aniso_label
_atom_site_aniso_U_11
_atom_site_aniso_U_22
_atom_site_aniso_U_33
_atom_site_aniso_U_23
_atom_site_aniso_U_13
_atom_site_aniso_U_12
Ga1 0.02220(11) 0.01975(11) 0.01863(11) -0.00255(7) -0.00100(7) -0.00400(8)
Si1 0.0274(2) 0.0265(2) 0.0219(2) 0.00157(16) -0.00140(16) -0.01302(18)
Si2 0.0480(3) 0.0340(3) 0.0350(3) -0.0092(2) -0.0163(2) -0.0122(2)
Si3 0.0300(2) 0.0232(2) 0.0420(3) -0.00804(19) -0.0056(2) 0.00119(19)
N1 0.0269(7) 0.0462(9) 0.0283(7) 0.0152(6) -0.0090(6) -0.0193(7)
N2 0.0218(6) 0.0234(7) 0.0297(7) 0.0040(5) -0.0049(5) -0.0086(5)
C1 0.0168(7) 0.0264(8) 0.0230(7) 0.0029(6) -0.0011(5) -0.0040(6)
C2 0.0456(11) 0.0614(13) 0.0505(12) 0.0326(10) -0.0225(9) -0.0391(11)
C3 0.0395(10) 0.0386(10) 0.0512(11) 0.0186(9) -0.0182(9) -0.0260(9)
C4 0.0302(9) 0.0607(12) 0.0229(8) 0.0171(8) -0.0059(7) -0.0228(9)
C5 0.0327(9) 0.0622(13) 0.0266(9) 0.0126(8) -0.0062(7) -0.0222(9)
C6 0.0335(10) 0.0951(19) 0.0312(10) 0.0094(11) -0.0103(8) -0.0212(11)
C7 0.0443(12) 0.118(2) 0.0240(10) 0.0013(12) -0.0035(8) -0.0230(14)
C8 0.0425(12) 0.102(2) 0.0253(9) 0.0040(11) 0.0056(8) -0.0188(12)
C9 0.0317(10) 0.0779(15) 0.0265(9) 0.0168(9) 0.0006(7) -0.0201(10)
C10 0.0333(10) 0.0408(11) 0.0504(12) 0.0039(9) 0.0053(8) -0.0063(8)
C11 0.0323(9) 0.0480(11) 0.0367(10) 0.0085(8) -0.0129(7) -0.0152(8)
C12 0.0691(15) 0.0457(12) 0.0541(13) 0.0124(10) -0.0264(11) -0.0242(11)
C13 0.0280(17) 0.053(4) 0.031(3) 0.004(3) 0.0058(12) -0.003(3)
C14 0.046(3) 0.069(4) 0.064(3) -0.013(3) 0.012(2) 0.005(3)
C15 0.0296(19) 0.090(4) 0.089(4) 0.007(3) 0.003(2) -0.017(2)
C16 0.0273(8) 0.0203(7) 0.0284(8) -0.0040(6) -0.0034(6) -0.0111(6)
C17 0.0278(8) 0.0200(8) 0.0383(9) -0.0070(7) -0.0014(7) -0.0104(6)
C18 0.0350(9) 0.0341(9) 0.0400(10) -0.0177(8) 0.0060(7) -0.0130(8)
C19 0.0467(11) 0.0473(11) 0.0296(9) -0.0146(8) -0.0012(8) -0.0179(9)
C20 0.0368(9) 0.0397(10) 0.0306(9) -0.0070(7) -0.0099(7) -0.0124(8)
C21 0.0288(8) 0.0250(8) 0.0293(8) -0.0053(6) -0.0045(6) -0.0107(7)
C22 0.0265(9) 0.0293(9) 0.0537(11) -0.0112(8) 0.0030(8) -0.0054(7)
C23 0.0259(8) 0.0222(8) 0.0497(11) -0.0030(7) -0.0010(7) -0.0049(7)
C24 0.0374(11) 0.0258(10) 0.127(2) 0.0103(12) -0.0073(13) -0.0083(9)
C25 0.0300(9) 0.0356(10) 0.0386(10) -0.0012(8) -0.0098(7) -0.0060(8)
C26 0.0260(8) 0.0314(9) 0.0292(8) -0.0037(7) -0.0060(6) -0.0084(7)
C27 0.0295(9) 0.0400(10) 0.0475(11) -0.0055(8) -0.0027(8) -0.0138(8)
C28 0.0232(8) 0.0206(8) 0.0219(7) -0.0028(6) 0.0011(6) -0.0069(6)
C29 0.0412(10) 0.0548(12) 0.0273(9) -0.0025(8) 0.0078(8) -0.0174(9)
C30 0.0363(9) 0.0446(11) 0.0314(9) 0.0084(8) -0.0104(7) -0.0167(8)
C31 0.0487(11) 0.0316(10) 0.0473(11) 0.0052(8) -0.0071(9) -0.0233(9)
C32 0.0324(9) 0.0352(10) 0.0215(8) -0.0082(7) -0.0028(7) -0.0045(7)
C33 0.0533(13) 0.0800(17) 0.0525(13) -0.0141(12) -0.0022(10) -0.0413(13)
C34 0.115(2) 0.0390(13) 0.099(2) 0.0033(13) -0.059(2) -0.0302(15)
C35 0.0576(14) 0.0774(17) 0.0449(12) -0.0232(12) -0.0245(11) -0.0040(12)
C36 0.0235(8) 0.0231(8) 0.0301(9) -0.0021(6) -0.0022(6) -0.0024(6)
C37 0.075(5) 0.049(3) 0.057(3) -0.027(3) -0.011(2) 0.010(2)
C38 0.047(3) 0.0244(11) 0.085(3) -0.0038(19) -0.005(2) -0.0101(19)
C39 0.0327(12) 0.032(2) 0.095(6) 0.001(4) -0.012(2) 0.0040(11)
C13A 0.0280(17) 0.053(4) 0.031(3) 0.004(3) 0.0058(12) -0.003(3)
C15A 0.027(3) 0.062(4) 0.070(5) 0.008(3) 0.004(3) -0.015(3)
C14A 0.039(4) 0.046(4) 0.067(5) 0.007(4) 0.012(3) -0.007(3)
C37A 0.075(5) 0.049(3) 0.057(3) -0.027(3) -0.011(2) 0.010(2)
C38A 0.047(3) 0.0244(11) 0.085(3) -0.0038(19) -0.005(2) -0.0101(19)
C39A 0.0327(12) 0.032(2) 0.095(6) 0.001(4) -0.012(2) 0.0040(11)

_geom_special_details            
;
 All esds (except the esd in the dihedral angle between two l.s. planes)
 are estimated using the full covariance matrix.  The cell esds are taken
 into account individually in the estimation of esds in distances, angles
 and torsion angles; correlations between esds in cell parameters are only
 used when they are defined by crystal symmetry.  An approximate (isotropic)
 treatment of cell esds is used for estimating esds involving l.s. planes.
;

loop_
_geom_bond_atom_site_label_1
_geom_bond_atom_site_label_2
_geom_bond_distance
_geom_bond_site_symmetry_2
_geom_bond_publ_flag
Ga1 C28 2.0034(15) . ?
Ga1 C32 2.0120(17) . ?
Ga1 C36 2.0164(16) . ?
Ga1 C1 2.1960(16) . ?
Si1 C28 1.8478(16) . ?
Si1 C30 1.8629(18) . ?
Si1 C31 1.8717(19) . ?
Si1 C29 1.8816(19) . ?
Si2 C32 1.8514(19) . ?
Si2 C33 1.870(2) . ?
Si2 C34 1.875(3) . ?
Si2 C35 1.878(2) . ?
Si3 C36 1.8543(17) . ?
Si3 C37A 1.860(8) . ?
Si3 C39A 1.863(8) . ?
Si3 C38 1.863(4) . ?
Si3 C39 1.876(5) . ?
Si3 C38A 1.890(7) . ?
Si3 C37 1.893(5) . ?
N1 C1 1.365(2) . ?
N1 C2 1.386(3) . ?
N1 C4 1.447(2) . ?
N2 C1 1.366(2) . ?
N2 C3 1.387(2) . ?
N2 C16 1.452(2) . ?
C2 C3 1.331(3) . ?
C2 H2 0.9500 . ?
C3 H3 0.9500 . ?
C4 C9 1.395(3) . ?
C4 C5 1.397(3) . ?
C5 C6 1.390(3) . ?
C5 C11 1.520(3) . ?
C6 C7 1.382(4) . ?
C6 H6 0.9500 . ?
C7 C8 1.377(3) . ?
C7 H7 0.9500 . ?
C8 C9 1.394(3) . ?
C8 H8 0.9500 . ?
C9 C13 1.485(11) . ?
C9 C13A 1.606(18) . ?
C10 C11 1.530(3) . ?
C10 H10A 0.9800 . ?
C10 H10B 0.9800 . ?
C10 H10C 0.9800 . ?
C11 C12 1.525(3) . ?
C11 H11 1.0000 . ?
C12 H12A 0.9800 . ?
C12 H12B 0.9800 . ?
C12 H12C 0.9800 . ?
C13 C14 1.510(7) . ?
C13 C15 1.546(8) . ?
C13 H13 1.0000 . ?
C14 H14A 0.9800 . ?
C14 H14B 0.9800 . ?
C14 H14C 0.9800 . ?
C15 H15A 0.9800 . ?
C15 H15B 0.9800 . ?
C15 H15C 0.9800 . ?
C16 C21 1.398(2) . ?
C16 C17 1.407(2) . ?
C17 C18 1.392(3) . ?
C17 C23 1.518(2) . ?
C18 C19 1.378(3) . ?
C18 H18 0.9500 . ?
C19 C20 1.378(3) . ?
C19 H19 0.9500 . ?
C20 C21 1.397(2) . ?
C20 H20 0.9500 . ?
C21 C26 1.522(2) . ?
C22 C23 1.534(2) . ?
C22 H22A 0.9800 . ?
C22 H22B 0.9800 . ?
C22 H22C 0.9800 . ?
C23 C24 1.534(3) . ?
C23 H23 1.0000 . ?
C24 H24A 0.9800 . ?
C24 H24B 0.9800 . ?
C24 H24C 0.9800 . ?
C25 C26 1.530(2) . ?
C25 H25A 0.9800 . ?
C25 H25B 0.9800 . ?
C25 H25C 0.9800 . ?
C26 C27 1.535(2) . ?
C26 H26 1.0000 . ?
C27 H27A 0.9800 . ?
C27 H27B 0.9800 . ?
C27 H27C 0.9800 . ?
C28 H28A 0.91(2) . ?
C28 H28B 0.90(2) . ?
C29 H29A 0.9800 . ?
C29 H29B 0.9800 . ?
C29 H29C 0.9800 . ?
C30 H30A 0.9800 . ?
C30 H30B 0.9800 . ?
C30 H30C 0.9800 . ?
C31 H31A 0.9800 . ?
C31 H31B 0.9800 . ?
C31 H31C 0.9800 . ?
C32 H32A 0.94(2) . ?
C32 H32B 0.95(3) . ?
C33 H33A 0.9800 . ?
C33 H33B 0.9800 . ?
C33 H33C 0.9800 . ?
C34 H34A 0.9800 . ?
C34 H34B 0.9800 . ?
C34 H34C 0.9800 . ?
C35 H35A 0.9800 . ?
C35 H35B 0.9800 . ?
C35 H35C 0.9800 . ?
C36 H36A 0.95(2) . ?
C36 H36B 0.95(2) . ?
C37 H37A 0.9800 . ?
C37 H37B 0.9800 . ?
C37 H37C 0.9800 . ?
C38 H38A 0.9800 . ?
C38 H38B 0.9800 . ?
C38 H38C 0.9800 . ?
C39 H39A 0.9800 . ?
C39 H39B 0.9800 . ?
C39 H39C 0.9800 . ?
C13A C14A 1.518(8) . ?
C13A C15A 1.528(9) . ?
C13A H13A 1.0000 . ?
C15A H15D 0.9800 . ?
C15A H15E 0.9800 . ?
C15A H15F 0.9800 . ?
C14A H14D 0.9800 . ?
C14A H14E 0.9800 . ?
C14A H14F 0.9800 . ?
C37A H37D 0.9800 . ?
C37A H37E 0.9800 . ?
C37A H37F 0.9800 . ?
C38A H38D 0.9800 . ?
C38A H38E 0.9800 . ?
C38A H38F 0.9800 . ?
C39A H39D 0.9800 . ?
C39A H39E 0.9800 . ?
C39A H39F 0.9800 . ?

loop_
_geom_angle_atom_site_label_1
_geom_angle_atom_site_label_2
_geom_angle_atom_site_label_3
_geom_angle
_geom_angle_site_symmetry_1
_geom_angle_site_symmetry_3
_geom_angle_publ_flag
C28 Ga1 C32 114.89(7) . . ?
C28 Ga1 C36 119.43(7) . . ?
C32 Ga1 C36 114.63(7) . . ?
C28 Ga1 C1 101.15(6) . . ?
C32 Ga1 C1 106.27(7) . . ?
C36 Ga1 C1 96.36(6) . . ?
C28 Si1 C30 110.96(8) . . ?
C28 Si1 C31 111.91(8) . . ?
C30 Si1 C31 109.76(9) . . ?
C28 Si1 C29 110.89(8) . . ?
C30 Si1 C29 105.70(9) . . ?
C31 Si1 C29 107.38(9) . . ?
C32 Si2 C33 113.06(9) . . ?
C32 Si2 C34 112.39(12) . . ?
C33 Si2 C34 108.20(15) . . ?
C32 Si2 C35 109.02(11) . . ?
C33 Si2 C35 106.23(11) . . ?
C34 Si2 C35 107.62(13) . . ?
C36 Si3 C37A 117.6(4) . . ?
C36 Si3 C39A 108.7(6) . . ?
C37A Si3 C39A 108.3(7) . . ?
C36 Si3 C38 114.33(18) . . ?
C36 Si3 C39 110.3(3) . . ?
C38 Si3 C39 106.9(3) . . ?
C36 Si3 C38A 113.5(3) . . ?
C37A Si3 C38A 102.6(4) . . ?
C39A Si3 C38A 105.3(5) . . ?
C36 Si3 C37 111.0(2) . . ?
C38 Si3 C37 107.4(2) . . ?
C39 Si3 C37 106.5(3) . . ?
C1 N1 C2 111.71(15) . . ?
C1 N1 C4 126.46(15) . . ?
C2 N1 C4 121.35(14) . . ?
C1 N2 C3 111.82(14) . . ?
C1 N2 C16 128.09(13) . . ?
C3 N2 C16 119.75(14) . . ?
N1 C1 N2 102.80(13) . . ?
N1 C1 Ga1 128.26(12) . . ?
N2 C1 Ga1 128.30(11) . . ?
C3 C2 N1 107.02(15) . . ?
C3 C2 H2 126.5 . . ?
N1 C2 H2 126.5 . . ?
C2 C3 N2 106.65(17) . . ?
C2 C3 H3 126.7 . . ?
N2 C3 H3 126.7 . . ?
C9 C4 C5 123.67(18) . . ?
C9 C4 N1 119.03(16) . . ?
C5 C4 N1 117.24(18) . . ?
C6 C5 C4 116.5(2) . . ?
C6 C5 C11 120.71(18) . . ?
C4 C5 C11 122.75(17) . . ?
C7 C6 C5 121.5(2) . . ?
C7 C6 H6 119.3 . . ?
C5 C6 H6 119.3 . . ?
C8 C7 C6 120.4(2) . . ?
C8 C7 H7 119.8 . . ?
C6 C7 H7 119.8 . . ?
C7 C8 C9 120.9(2) . . ?
C7 C8 H8 119.6 . . ?
C9 C8 H8 119.6 . . ?
C8 C9 C4 117.05(19) . . ?
C8 C9 C13 125.4(3) . . ?
C4 C9 C13 117.4(3) . . ?
C8 C9 C13A 113.2(6) . . ?
C4 C9 C13A 129.6(6) . . ?
C11 C10 H10A 109.5 . . ?
C11 C10 H10B 109.5 . . ?
H10A C10 H10B 109.5 . . ?
C11 C10 H10C 109.5 . . ?
H10A C10 H10C 109.5 . . ?
H10B C10 H10C 109.5 . . ?
C5 C11 C12 112.68(17) . . ?
C5 C11 C10 110.60(17) . . ?
C12 C11 C10 110.30(17) . . ?
C5 C11 H11 107.7 . . ?
C12 C11 H11 107.7 . . ?
C10 C11 H11 107.7 . . ?
C11 C12 H12A 109.5 . . ?
C11 C12 H12B 109.5 . . ?
H12A C12 H12B 109.5 . . ?
C11 C12 H12C 109.5 . . ?
H12A C12 H12C 109.5 . . ?
H12B C12 H12C 109.5 . . ?
C9 C13 C14 108.9(6) . . ?
C9 C13 C15 113.8(5) . . ?
C14 C13 C15 110.9(5) . . ?
C9 C13 H13 107.6 . . ?
C14 C13 H13 107.6 . . ?
C15 C13 H13 107.6 . . ?
C13 C14 H14A 109.5 . . ?
C13 C14 H14B 109.5 . . ?
H14A C14 H14B 109.5 . . ?
C13 C14 H14C 109.5 . . ?
H14A C14 H14C 109.5 . . ?
H14B C14 H14C 109.5 . . ?
C13 C15 H15A 109.5 . . ?
C13 C15 H15B 109.5 . . ?
H15A C15 H15B 109.5 . . ?
C13 C15 H15C 109.5 . . ?
H15A C15 H15C 109.5 . . ?
H15B C15 H15C 109.5 . . ?
C21 C16 C17 123.20(15) . . ?
C21 C16 N2 118.89(14) . . ?
C17 C16 N2 117.57(14) . . ?
C18 C17 C16 116.88(16) . . ?
C18 C17 C23 120.88(16) . . ?
C16 C17 C23 122.14(16) . . ?
C19 C18 C17 121.25(17) . . ?
C19 C18 H18 119.4 . . ?
C17 C18 H18 119.4 . . ?
C18 C19 C20 120.57(17) . . ?
C18 C19 H19 119.7 . . ?
C20 C19 H19 119.7 . . ?
C19 C20 C21 121.22(17) . . ?
C19 C20 H20 119.4 . . ?
C21 C20 H20 119.4 . . ?
C20 C21 C16 116.86(15) . . ?
C20 C21 C26 120.21(15) . . ?
C16 C21 C26 122.88(15) . . ?
C23 C22 H22A 109.5 . . ?
C23 C22 H22B 109.5 . . ?
H22A C22 H22B 109.5 . . ?
C23 C22 H22C 109.5 . . ?
H22A C22 H22C 109.5 . . ?
H22B C22 H22C 109.5 . . ?
C17 C23 C24 109.55(16) . . ?
C17 C23 C22 113.59(15) . . ?
C24 C23 C22 108.77(15) . . ?
C17 C23 H23 108.3 . . ?
C24 C23 H23 108.3 . . ?
C22 C23 H23 108.3 . . ?
C23 C24 H24A 109.5 . . ?
C23 C24 H24B 109.5 . . ?
H24A C24 H24B 109.5 . . ?
C23 C24 H24C 109.5 . . ?
H24A C24 H24C 109.5 . . ?
H24B C24 H24C 109.5 . . ?
C26 C25 H25A 109.5 . . ?
C26 C25 H25B 109.5 . . ?
H25A C25 H25B 109.5 . . ?
C26 C25 H25C 109.5 . . ?
H25A C25 H25C 109.5 . . ?
H25B C25 H25C 109.5 . . ?
C21 C26 C25 112.44(14) . . ?
C21 C26 C27 110.06(14) . . ?
C25 C26 C27 109.68(14) . . ?
C21 C26 H26 108.2 . . ?
C25 C26 H26 108.2 . . ?
C27 C26 H26 108.2 . . ?
C26 C27 H27A 109.5 . . ?
C26 C27 H27B 109.5 . . ?
H27A C27 H27B 109.5 . . ?
C26 C27 H27C 109.5 . . ?
H27A C27 H27C 109.5 . . ?
H27B C27 H27C 109.5 . . ?
Si1 C28 Ga1 124.54(8) . . ?
Si1 C28 H28A 105.2(13) . . ?
Ga1 C28 H28A 104.4(13) . . ?
Si1 C28 H28B 106.9(14) . . ?
Ga1 C28 H28B 108.6(14) . . ?
H28A C28 H28B 105.8(19) . . ?
Si1 C29 H29A 109.5 . . ?
Si1 C29 H29B 109.5 . . ?
H29A C29 H29B 109.5 . . ?
Si1 C29 H29C 109.5 . . ?
H29A C29 H29C 109.5 . . ?
H29B C29 H29C 109.5 . . ?
Si1 C30 H30A 109.5 . . ?
Si1 C30 H30B 109.5 . . ?
H30A C30 H30B 109.5 . . ?
Si1 C30 H30C 109.5 . . ?
H30A C30 H30C 109.5 . . ?
H30B C30 H30C 109.5 . . ?
Si1 C31 H31A 109.5 . . ?
Si1 C31 H31B 109.5 . . ?
H31A C31 H31B 109.5 . . ?
Si1 C31 H31C 109.5 . . ?
H31A C31 H31C 109.5 . . ?
H31B C31 H31C 109.5 . . ?
Si2 C32 Ga1 124.87(10) . . ?
Si2 C32 H32A 102.6(14) . . ?
Ga1 C32 H32A 108.8(15) . . ?
Si2 C32 H32B 104.1(16) . . ?
Ga1 C32 H32B 111.0(16) . . ?
H32A C32 H32B 103(2) . . ?
Si2 C33 H33A 109.5 . . ?
Si2 C33 H33B 109.5 . . ?
H33A C33 H33B 109.5 . . ?
Si2 C33 H33C 109.5 . . ?
H33A C33 H33C 109.5 . . ?
H33B C33 H33C 109.5 . . ?
Si2 C34 H34A 109.5 . . ?
Si2 C34 H34B 109.5 . . ?
H34A C34 H34B 109.5 . . ?
Si2 C34 H34C 109.5 . . ?
H34A C34 H34C 109.5 . . ?
H34B C34 H34C 109.5 . . ?
Si2 C35 H35A 109.5 . . ?
Si2 C35 H35B 109.5 . . ?
H35A C35 H35B 109.5 . . ?
Si2 C35 H35C 109.5 . . ?
H35A C35 H35C 109.5 . . ?
H35B C35 H35C 109.5 . . ?
Si3 C36 Ga1 128.82(9) . . ?
Si3 C36 H36A 106.1(12) . . ?
Ga1 C36 H36A 106.2(12) . . ?
Si3 C36 H36B 102.5(14) . . ?
Ga1 C36 H36B 106.2(14) . . ?
H36A C36 H36B 104.9(18) . . ?
Si3 C37 H37A 109.5 . . ?
Si3 C37 H37B 109.5 . . ?
H37A C37 H37B 109.5 . . ?
Si3 C37 H37C 109.5 . . ?
H37A C37 H37C 109.5 . . ?
H37B C37 H37C 109.5 . . ?
Si3 C38 H38A 109.5 . . ?
Si3 C38 H38B 109.5 . . ?
H38A C38 H38B 109.5 . . ?
Si3 C38 H38C 109.5 . . ?
H38A C38 H38C 109.5 . . ?
H38B C38 H38C 109.5 . . ?
Si3 C39 H39A 109.5 . . ?
Si3 C39 H39B 109.5 . . ?
H39A C39 H39B 109.5 . . ?
Si3 C39 H39C 109.5 . . ?
H39A C39 H39C 109.5 . . ?
H39B C39 H39C 109.5 . . ?
C14A C13A C15A 112.3(8) . . ?
C14A C13A C9 119.9(11) . . ?
C15A C13A C9 105.3(9) . . ?
C14A C13A H13A 106.1 . . ?
C15A C13A H13A 106.1 . . ?
C9 C13A H13A 106.1 . . ?
C13A C15A H15D 109.5 . . ?
C13A C15A H15E 109.5 . . ?
H15D C15A H15E 109.5 . . ?
C13A C15A H15F 109.5 . . ?
H15D C15A H15F 109.5 . . ?
H15E C15A H15F 109.5 . . ?
C13A C14A H14D 109.5 . . ?
C13A C14A H14E 109.5 . . ?
H14D C14A H14E 109.5 . . ?
C13A C14A H14F 109.5 . . ?
H14D C14A H14F 109.5 . . ?
H14E C14A H14F 109.5 . . ?
Si3 C37A H37D 109.5 . . ?
Si3 C37A H37E 109.5 . . ?
H37D C37A H37E 109.5 . . ?
Si3 C37A H37F 109.5 . . ?
H37D C37A H37F 109.5 . . ?
H37E C37A H37F 109.5 . . ?
Si3 C38A H38D 109.5 . . ?
Si3 C38A H38E 109.5 . . ?
H38D C38A H38E 109.5 . . ?
Si3 C38A H38F 109.5 . . ?
H38D C38A H38F 109.5 . . ?
H38E C38A H38F 109.5 . . ?
Si3 C39A H39D 109.5 . . ?
Si3 C39A H39E 109.5 . . ?
H39D C39A H39E 109.5 . . ?
Si3 C39A H39F 109.5 . . ?
H39D C39A H39F 109.5 . . ?
H39E C39A H39F 109.5 . . ?

loop_
_geom_torsion_atom_site_label_1
_geom_torsion_atom_site_label_2
_geom_torsion_atom_site_label_3
_geom_torsion_atom_site_label_4
_geom_torsion
_geom_torsion_site_symmetry_1
_geom_torsion_site_symmetry_2
_geom_torsion_site_symmetry_3
_geom_torsion_site_symmetry_4
_geom_torsion_publ_flag
C2 N1 C1 N2 0.24(19) . . . . ?
C4 N1 C1 N2 172.33(16) . . . . ?
C2 N1 C1 Ga1 171.61(13) . . . . ?
C4 N1 C1 Ga1 -16.3(2) . . . . ?
C3 N2 C1 N1 -0.04(18) . . . . ?
C16 N2 C1 N1 -173.23(14) . . . . ?
C3 N2 C1 Ga1 -171.41(12) . . . . ?
C16 N2 C1 Ga1 15.4(2) . . . . ?
C1 N1 C2 C3 -0.4(2) . . . . ?
C4 N1 C2 C3 -172.91(17) . . . . ?
N1 C2 C3 N2 0.3(2) . . . . ?
C1 N2 C3 C2 -0.2(2) . . . . ?
C16 N2 C3 C2 173.66(16) . . . . ?
C1 N1 C4 C9 92.9(2) . . . . ?
C2 N1 C4 C9 -95.7(2) . . . . ?
C1 N1 C4 C5 -89.6(2) . . . . ?
C2 N1 C4 C5 81.7(2) . . . . ?
C9 C4 C5 C6 -0.8(3) . . . . ?
N1 C4 C5 C6 -178.10(18) . . . . ?
C9 C4 C5 C11 -178.53(18) . . . . ?
N1 C4 C5 C11 4.2(3) . . . . ?
C4 C5 C6 C7 -0.3(3) . . . . ?
C11 C5 C6 C7 177.4(2) . . . . ?
C5 C6 C7 C8 1.0(4) . . . . ?
C6 C7 C8 C9 -0.5(4) . . . . ?
C7 C8 C9 C4 -0.6(4) . . . . ?
C7 C8 C9 C13 174.1(4) . . . . ?
C7 C8 C9 C13A -176.1(4) . . . . ?
C5 C4 C9 C8 1.3(3) . . . . ?
N1 C4 C9 C8 178.49(19) . . . . ?
C5 C4 C9 C13 -173.9(3) . . . . ?
N1 C4 C9 C13 3.4(4) . . . . ?
C5 C4 C9 C13A 175.9(5) . . . . ?
N1 C4 C9 C13A -6.8(5) . . . . ?
C6 C5 C11 C12 45.1(3) . . . . ?
C4 C5 C11 C12 -137.32(19) . . . . ?
C6 C5 C11 C10 -78.9(2) . . . . ?
C4 C5 C11 C10 98.7(2) . . . . ?
C8 C9 C13 C14 33.2(6) . . . . ?
C4 C9 C13 C14 -152.1(4) . . . . ?
C13A C9 C13 C14 -4(2) . . . . ?
C8 C9 C13 C15 -91.1(5) . . . . ?
C4 C9 C13 C15 83.5(5) . . . . ?
C13A C9 C13 C15 -129(3) . . . . ?
C1 N2 C16 C21 -103.29(18) . . . . ?
C3 N2 C16 C21 83.98(19) . . . . ?
C1 N2 C16 C17 83.2(2) . . . . ?
C3 N2 C16 C17 -89.56(18) . . . . ?
C21 C16 C17 C18 1.8(2) . . . . ?
N2 C16 C17 C18 175.04(14) . . . . ?
C21 C16 C17 C23 -174.46(15) . . . . ?
N2 C16 C17 C23 -1.2(2) . . . . ?
C16 C17 C18 C19 -0.9(3) . . . . ?
C23 C17 C18 C19 175.37(16) . . . . ?
C17 C18 C19 C20 0.1(3) . . . . ?
C18 C19 C20 C21 0.0(3) . . . . ?
C19 C20 C21 C16 0.8(3) . . . . ?
C19 C20 C21 C26 -176.51(16) . . . . ?
C17 C16 C21 C20 -1.7(2) . . . . ?
N2 C16 C21 C20 -174.89(15) . . . . ?
C17 C16 C21 C26 175.51(15) . . . . ?
N2 C16 C21 C26 2.3(2) . . . . ?
C18 C17 C23 C24 -83.8(2) . . . . ?
C16 C17 C23 C24 92.3(2) . . . . ?
C18 C17 C23 C22 38.0(2) . . . . ?
C16 C17 C23 C22 -145.89(16) . . . . ?
C20 C21 C26 C25 -42.9(2) . . . . ?
C16 C21 C26 C25 139.96(16) . . . . ?
C20 C21 C26 C27 79.7(2) . . . . ?
C16 C21 C26 C27 -97.45(18) . . . . ?
C30 Si1 C28 Ga1 -53.29(13) . . . . ?
C31 Si1 C28 Ga1 69.68(13) . . . . ?
C29 Si1 C28 Ga1 -170.44(10) . . . . ?
C33 Si2 C32 Ga1 -53.10(16) . . . . ?
C34 Si2 C32 Ga1 69.76(17) . . . . ?
C35 Si2 C32 Ga1 -171.01(12) . . . . ?
C37A Si3 C36 Ga1 -39.8(4) . . . . ?
C39A Si3 C36 Ga1 -163.2(5) . . . . ?
C38 Si3 C36 Ga1 59.7(2) . . . . ?
C39 Si3 C36 Ga1 -179.8(2) . . . . ?
C38A Si3 C36 Ga1 80.0(3) . . . . ?
C37 Si3 C36 Ga1 -62.1(3) . . . . ?
C8 C9 C13A C14A 53.0(11) . . . . ?
C4 C9 C13A C14A -121.9(10) . . . . ?
C13 C9 C13A C14A -160(4) . . . . ?
C8 C9 C13A C15A -74.7(9) . . . . ?
C4 C9 C13A C15A 110.4(8) . . . . ?
C13 C9 C13A C15A 73(2) . . . . ?

_refine_diff_density_max         0.329
_refine_diff_density_min         -0.295
_refine_diff_density_rms         0.051

_shelxl_version_number           2013-3

_shelx_res_file                  
;
TITL exp3553small in P -1
CELL  1.54180  10.5026  11.3327  19.4036   85.025   85.154   71.124
ZERR     2.00   0.0005   0.0007   0.0009    0.004    0.004    0.005
LATT   1
SFAC  GA   SI   N    C    H
UNIT  2    6    4    78   138
MERG   2
OMIT    -3.00 180.00
EADP  C13 C13A
dfix 1.53 .01 c13a c14a c13a c15a
DELU     0.010   0.010 C9 C13A C15A C14A
SIMU     0.020   0.020   1.700 C9 C13A C15A C14A
EADP C38 C38A
EADP C39 C39A
EADP C37 C37A
dfix 1.875 .01 si3 c38 si3 c39 si3 c37 si3 c38a si3 c39a si3 c37a
DELU     0.010   0.010 SI3 C37 C38 C39
SIMU     0.020   0.040   1.700 SI3 C37 C38 C39
FMAP   2
PLAN   25
ACTA   140.00
BOND   $H
CONF
L.S.  20
TEMP  -150.00
WGHT    0.048800    0.972000
FVAR       5.36757   0.62587
GA1   1    0.167149    0.322712    0.249695    11.00000    0.02220    0.01975 =
         0.01863   -0.00255   -0.00100   -0.00400
SI1   2    0.303848    0.388875    0.091253    11.00000    0.02742    0.02653 =
         0.02186    0.00157   -0.00140   -0.01302
SI2   2    0.363431    0.429459    0.344461    11.00000    0.04803    0.03401 =
         0.03502   -0.00921   -0.01627   -0.01217
SI3   2   -0.100875    0.601599    0.237911    11.00000    0.03001    0.02315 =
         0.04202   -0.00804   -0.00560    0.00119
N1    3    0.106953    0.082461    0.328886    11.00000    0.02691    0.04615 =
         0.02827    0.01520   -0.00898   -0.01927
N2    3    0.087308    0.080388    0.220443    11.00000    0.02178    0.02341 =
         0.02974    0.00399   -0.00486   -0.00863
C1    4    0.123734    0.145137    0.267270    11.00000    0.01682    0.02635 =
         0.02297    0.00288   -0.00110   -0.00401
C2    4    0.062367   -0.017365    0.319948    11.00000    0.04562    0.06140 =
         0.05053    0.03264   -0.02247   -0.03911
AFIX  43
H2    5    0.044318   -0.074175    0.355348    11.00000   -1.20000
AFIX   0
C3    4    0.049610   -0.018591    0.252348    11.00000    0.03947    0.03858 =
         0.05117    0.01862   -0.01816   -0.02601
AFIX  43
H3    5    0.020373   -0.076080    0.230262    11.00000   -1.20000
AFIX   0
C4    4    0.145957    0.102360    0.395573    11.00000    0.03017    0.06074 =
         0.02290    0.01707   -0.00592   -0.02278
C5    4    0.275942    0.032916    0.414206    11.00000    0.03271    0.06220 =
         0.02664    0.01255   -0.00619   -0.02222
C6    4    0.310360    0.050350    0.479311    11.00000    0.03351    0.09509 =
         0.03116    0.00944   -0.01030   -0.02116
AFIX  43
H6    5    0.397611    0.004659    0.494155    11.00000   -1.20000
AFIX   0
C7    4    0.220440    0.132703    0.522939    11.00000    0.04433    0.11775 =
         0.02402    0.00128   -0.00353   -0.02297
AFIX  43
H7    5    0.246946    0.143843    0.566898    11.00000   -1.20000
AFIX   0
C8    4    0.092717    0.198669    0.503075    11.00000    0.04252    0.10242 =
         0.02527    0.00400    0.00559   -0.01878
AFIX  43
H8    5    0.031681    0.254475    0.533699    11.00000   -1.20000
AFIX   0
C9    4    0.051736    0.184685    0.438627    11.00000    0.03170    0.07791 =
         0.02647    0.01681    0.00058   -0.02014
C10   4    0.475973    0.010171    0.330054    11.00000    0.03328    0.04077 =
         0.05038    0.00392    0.00532   -0.00635
AFIX 137
H10A  5    0.425514    0.085717    0.303234    11.00000   -1.50000
H10B  5    0.540761   -0.047007    0.298946    11.00000   -1.50000
H10C  5    0.524335    0.032889    0.365113    11.00000   -1.50000
AFIX   0
C11   4    0.378076   -0.053984    0.365767    11.00000    0.03234    0.04798 =
         0.03665    0.00854   -0.01293   -0.01523
AFIX  13
H11   5    0.327514   -0.072751    0.328987    11.00000   -1.20000
AFIX   0
C12   4    0.455578   -0.177932    0.402453    11.00000    0.06906    0.04574 =
         0.05409    0.01245   -0.02639   -0.02423
AFIX 137
H12A  5    0.510598   -0.162809    0.436940    11.00000   -1.50000
H12B  5    0.514170   -0.233128    0.368403    11.00000   -1.50000
H12C  5    0.391754   -0.217487    0.425583    11.00000   -1.50000
AFIX   0
PART    1
C13   4   -0.086688    0.241925    0.414493    21.00000    0.02798    0.05344 =
         0.03087    0.00435    0.00579   -0.00295
AFIX  13
H13   5   -0.078690    0.257216    0.363016    21.00000   -1.20000
AFIX   0
C14   4   -0.149830    0.367148    0.445226    21.00000    0.04578    0.06880 =
         0.06439   -0.01306    0.01159    0.00509
AFIX 137
H14A  5   -0.234870    0.411574    0.423748    21.00000   -1.50000
H14B  5   -0.088232    0.416584    0.436592    21.00000   -1.50000
H14C  5   -0.167365    0.354552    0.495282    21.00000   -1.50000
AFIX   0
C15   4   -0.177604    0.158407    0.430727    21.00000    0.02965    0.08973 =
         0.08922    0.00683    0.00277   -0.01656
AFIX 137
H15A  5   -0.137478    0.079894    0.407861    21.00000   -1.50000
H15B  5   -0.267111    0.201892    0.413687    21.00000   -1.50000
H15C  5   -0.185866    0.140481    0.480927    21.00000   -1.50000
AFIX   0
PART    0
C16   4    0.097448    0.096046    0.145332    11.00000    0.02730    0.02030 =
         0.02841   -0.00398   -0.00335   -0.01107
C17   4    0.222406    0.035967    0.111170    11.00000    0.02779    0.02004 =
         0.03829   -0.00702   -0.00137   -0.01035
C18   4    0.227666    0.043602    0.039076    11.00000    0.03504    0.03412 =
         0.03997   -0.01773    0.00603   -0.01301
AFIX  43
H18   5    0.310617    0.005275    0.014119    11.00000   -1.20000
AFIX   0
C19   4    0.114862    0.105686    0.003203    11.00000    0.04672    0.04730 =
         0.02956   -0.01458   -0.00123   -0.01794
AFIX  43
H19   5    0.120918    0.109519   -0.046020    11.00000   -1.20000
AFIX   0
C20   4   -0.006648    0.162259    0.038104    11.00000    0.03679    0.03975 =
         0.03059   -0.00701   -0.00988   -0.01242
AFIX  43
H20   5   -0.083347    0.204691    0.012500    11.00000   -1.20000
AFIX   0
C21   4   -0.019154    0.158379    0.110443    11.00000    0.02876    0.02503 =
         0.02926   -0.00532   -0.00453   -0.01067
C22   4    0.478584   -0.033348    0.115570    11.00000    0.02654    0.02932 =
         0.05366   -0.01115    0.00301   -0.00542
AFIX 137
H22A  5    0.495467   -0.072770    0.071244    11.00000   -1.50000
H22B  5    0.551821   -0.076957    0.145819    11.00000   -1.50000
H22C  5    0.474162    0.054415    0.107436    11.00000   -1.50000
AFIX   0
C23   4    0.344405   -0.040755    0.150343    11.00000    0.02589    0.02217 =
         0.04969   -0.00298   -0.00103   -0.00487
AFIX  13
H23   5    0.334160   -0.009257    0.197736    11.00000   -1.20000
AFIX   0
C24   4    0.349446   -0.178019    0.158001    11.00000    0.03736    0.02578 =
         0.12656    0.01033   -0.00728   -0.00834
AFIX 137
H24A  5    0.265381   -0.184163    0.181627    11.00000   -1.50000
H24B  5    0.425693   -0.226722    0.185250    11.00000   -1.50000
H24C  5    0.360486   -0.210874    0.112017    11.00000   -1.50000
AFIX   0
C25   4   -0.235696    0.341612    0.113960    11.00000    0.02998    0.03563 =
         0.03859   -0.00122   -0.00983   -0.00596
AFIX 137
H25A  5   -0.178502    0.395444    0.106956    11.00000   -1.50000
H25B  5   -0.315173    0.381166    0.144091    11.00000   -1.50000
H25C  5   -0.264410    0.329256    0.069118    11.00000   -1.50000
AFIX   0
C26   4   -0.156102    0.215144    0.147851    11.00000    0.02597    0.03137 =
         0.02921   -0.00370   -0.00602   -0.00839
AFIX  13
H26   5   -0.141176    0.227906    0.196502    11.00000   -1.20000
AFIX   0
C27   4   -0.238634    0.124969    0.150509    11.00000    0.02952    0.04005 =
         0.04746   -0.00549   -0.00268   -0.01382
AFIX 137
H27A  5   -0.252859    0.109885    0.103219    11.00000   -1.50000
H27B  5   -0.326037    0.161740    0.175303    11.00000   -1.50000
H27C  5   -0.189715    0.045694    0.174702    11.00000   -1.50000
AFIX   0
C28   4    0.305694    0.284773    0.170176    11.00000    0.02317    0.02062 =
         0.02187   -0.00276    0.00105   -0.00689
C29   4    0.433928    0.307404    0.023453    11.00000    0.04118    0.05481 =
         0.02731   -0.00253    0.00777   -0.01741
AFIX 137
H29A  5    0.522891    0.277661    0.042759    11.00000   -1.50000
H29B  5    0.435223    0.365924   -0.016662    11.00000   -1.50000
H29C  5    0.411419    0.236194    0.008950    11.00000   -1.50000
AFIX   0
C30   4    0.138824    0.432448    0.050872    11.00000    0.03630    0.04464 =
         0.03141    0.00837   -0.01042   -0.01673
AFIX 137
H30A  5    0.121000    0.356562    0.040088    11.00000   -1.50000
H30B  5    0.141601    0.484586    0.008112    11.00000   -1.50000
H30C  5    0.067056    0.479119    0.083171    11.00000   -1.50000
AFIX   0
C31   4    0.341259    0.533431    0.109465    11.00000    0.04875    0.03163 =
         0.04730    0.00522   -0.00713   -0.02327
AFIX 137
H31A  5    0.279984    0.574430    0.147498    11.00000   -1.50000
H31B  5    0.328751    0.590585    0.067868    11.00000   -1.50000
H31C  5    0.434630    0.510966    0.122563    11.00000   -1.50000
AFIX   0
C32   4    0.235286    0.351157    0.338626    11.00000    0.03245    0.03520 =
         0.02148   -0.00822   -0.00275   -0.00453
C33   4    0.521729    0.359662    0.290136    11.00000    0.05329    0.08003 =
         0.05252   -0.01413   -0.00220   -0.04127
AFIX 137
H33A  5    0.553024    0.268763    0.299421    11.00000   -1.50000
H33B  5    0.591260    0.394065    0.301513    11.00000   -1.50000
H33C  5    0.503842    0.379587    0.241009    11.00000   -1.50000
AFIX   0
C34   4    0.298381    0.601046    0.319547    11.00000    0.11543    0.03903 =
         0.09949    0.00325   -0.05881   -0.03019
AFIX 137
H34A  5    0.263377    0.613808    0.273293    11.00000   -1.50000
H34B  5    0.371789    0.636877    0.319162    11.00000   -1.50000
H34C  5    0.225975    0.642145    0.353163    11.00000   -1.50000
AFIX   0
C35   4    0.413837    0.411028    0.436337    11.00000    0.05762    0.07735 =
         0.04486   -0.02324   -0.02450   -0.00396
AFIX 137
H35A  5    0.332943    0.437933    0.467612    11.00000   -1.50000
H35B  5    0.471354    0.462396    0.441330    11.00000   -1.50000
H35C  5    0.463522    0.323133    0.448024    11.00000   -1.50000
AFIX   0
C36   4   -0.023132    0.430467    0.232077    11.00000    0.02351    0.02307 =
         0.03009   -0.00208   -0.00216   -0.00240
PART    1
C37   4   -0.100288    0.647841    0.329262    21.00000    0.07550    0.04904 =
         0.05728   -0.02660   -0.01131    0.00961
AFIX 137
H37A  5   -0.161367    0.614638    0.359948    21.00000   -1.50000
H37B  5   -0.130416    0.739152    0.329766    21.00000   -1.50000
H37C  5   -0.008776    0.613678    0.345376    21.00000   -1.50000
AFIX   0
C38   4   -0.017533    0.697077    0.179032    21.00000    0.04684    0.02435 =
         0.08483   -0.00378   -0.00532   -0.01014
AFIX 137
H38A  5    0.071244    0.687640    0.195343    21.00000   -1.50000
H38B  5   -0.073170    0.785173    0.178809    21.00000   -1.50000
H38C  5   -0.006836    0.668637    0.131978    21.00000   -1.50000
AFIX   0
C39   4   -0.282033    0.651497    0.216044    21.00000    0.03270    0.03196 =
         0.09510    0.00136   -0.01204    0.00403
AFIX 137
H39A  5   -0.286934    0.641871    0.166725    21.00000   -1.50000
H39B  5   -0.325619    0.739243    0.226094    21.00000   -1.50000
H39C  5   -0.328195    0.599449    0.243890    21.00000   -1.50000
AFIX   0
PART    2
C13A  4   -0.096834    0.276315    0.423299   -21.00000    0.02798    0.05344 =
         0.03087    0.00435    0.00579   -0.00295
AFIX  13
H13A  5   -0.110667    0.266087    0.374084   -21.00000   -1.20000
AFIX   0
C15A  4   -0.193036    0.220746    0.467916   -21.00000    0.02739    0.06236 =
         0.06970    0.00785    0.00370   -0.01526
AFIX 137
H15D  5   -0.199443    0.245595    0.515548   -21.00000   -1.50000
H15E  5   -0.158867    0.129413    0.467653   -21.00000   -1.50000
H15F  5   -0.282477    0.251602    0.449152   -21.00000   -1.50000
AFIX   0
C14A  4   -0.131630    0.415816    0.430158   -21.00000    0.03898    0.04564 =
         0.06723    0.00670    0.01237   -0.00731
AFIX 137
H14D  5   -0.223548    0.458509    0.416054   -21.00000   -1.50000
H14E  5   -0.068203    0.447508    0.400379   -21.00000   -1.50000
H14F  5   -0.125599    0.431478    0.478469   -21.00000   -1.50000
AFIX   0
C37A  4   -0.055447    0.674057    0.310633   -21.00000    0.07550    0.04904 =
         0.05728   -0.02660   -0.01131    0.00961
AFIX 137
H37D  5   -0.079391    0.635383    0.354828   -21.00000   -1.50000
H37E  5   -0.104726    0.763838    0.308495   -21.00000   -1.50000
H37F  5    0.041705    0.661118    0.306884   -21.00000   -1.50000
AFIX   0
C38A  4   -0.058968    0.695971    0.159339   -21.00000    0.04684    0.02435 =
         0.08483   -0.00378   -0.00532   -0.01014
AFIX 137
H38D  5    0.038840    0.678808    0.153722   -21.00000   -1.50000
H38E  5   -0.103352    0.785173    0.165539   -21.00000   -1.50000
H38F  5   -0.090656    0.672877    0.118004   -21.00000   -1.50000
AFIX   0
C39A  4   -0.287648    0.640296    0.242037   -21.00000    0.03270    0.03196 =
         0.09510    0.00136   -0.01204    0.00403
AFIX 137
H39D  5   -0.314149    0.609183    0.201767   -21.00000   -1.50000
H39E  5   -0.329822    0.731122    0.241903   -21.00000   -1.50000
H39F  5   -0.317240    0.600943    0.284614   -21.00000   -1.50000
AFIX   0
PART    0
H28A  5    0.301366    0.212131    0.154886    11.00000    0.03551
H36A  5   -0.040203    0.412947    0.187506    11.00000    0.03401
H28B  5    0.387872    0.265754    0.186723    11.00000    0.04492
H32A  5    0.273039    0.273504    0.362674    11.00000    0.04978
H36B  5   -0.080288    0.398134    0.263271    11.00000    0.04865
H32B  5    0.163170    0.393240    0.369271    11.00000    0.06054
HKLF    4

REM  exp3553small in P -1
REM R1 =  0.0327 for    7542 Fo > 4sig(Fo)  and  0.0358 for all    8155 data
REM    483 parameters refined using     38 restraints

END

WGHT      0.0488      0.9674

REM Highest difference peak  0.329,  deepest hole -0.295,  1-sigma level  0.051
Q1    1   0.0711  0.3855  0.2421  11.00000  0.05    0.33
Q2    1  -0.0892  0.1802  0.1283  11.00000  0.05    0.32
Q3    1  -0.1139  0.6899  0.1516  11.00000  0.05    0.32
Q4    1  -0.0628  0.5139  0.2321  11.00000  0.05    0.32
Q5    1   0.3336  0.5104  0.3244  11.00000  0.05    0.30
Q6    1   0.3147 -0.1645  0.1951  11.00000  0.05    0.30
Q7    1   0.1617  0.0655  0.1291  11.00000  0.05    0.29
Q8    1   0.2490  0.2844  0.2174  11.00000  0.05    0.28
Q9    1   0.1817  0.3219  0.3054  11.00000  0.05    0.28
Q10   1   0.2161  0.4214  0.0706  11.00000  0.05    0.27
Q11   1   0.0791  0.1446  0.4290  11.00000  0.05    0.27
Q12   1   0.4152 -0.0437  0.1349  11.00000  0.05    0.26
Q13   1   0.3355  0.4647  0.1017  11.00000  0.05    0.26
Q14   1   0.3027  0.3314  0.1357  11.00000  0.05    0.26
Q15   1   0.0418  0.1439  0.1285  11.00000  0.05    0.26
Q16   1   0.0147 -0.0008  0.2868  11.00000  0.05    0.26
Q17   1   0.3774  0.3398  0.0563  11.00000  0.05    0.25
Q18   1   0.0991  0.1502  0.4152  11.00000  0.05    0.25
Q19   1   0.2044  0.0735  0.4033  11.00000  0.05    0.25
Q20   1  -0.0140  0.1571  0.0789  11.00000  0.05    0.25
Q21   1   0.1505  0.1384  0.5121  11.00000  0.05    0.24
Q22   1   0.2953  0.3904  0.3439  11.00000  0.05    0.24
Q23   1  -0.1963  0.1737  0.1496  11.00000  0.05    0.24
Q24   1   0.1615  0.3936  0.2173  11.00000  0.05    0.24
Q25   1   0.0655  0.2030  0.4693  11.00000  0.05    0.23
;
_shelx_res_checksum              68420
_chemical_properties_physical    
'Air-sensitive, Moisture-sensitive, Oxygen-sensitive'
####################################################################### 
# 
# This file contains crystal structure data downloaded from the 
# Cambridge Structural Database (CSD) hosted by the Cambridge 
# Crystallographic Data Centre (CCDC).
# 
# Full information about CCDC data access policies and citation 
# guidelines are available at http://www.ccdc.cam.ac.uk/access/V1 
# 
# Audit and citation data items may have been added by the CCDC. 
# Please retain this information to preserve the provenance of 
# this file and to allow appropriate attribution of the data. 
# 
#######################################################################

data_mu278d
_database_code_depnum_ccdc_archive 'CCDC 1405460'
_audit_update_record             
;
2015-06-08 deposited with the CCDC.
2015-07-03 downloaded from the CCDC.
;


#-----------------------------------------------------------------------------
#-----------------COMPOUND 2-------------------------------------------------
#---------------------------------------------------------------------------


_audit_creation_method           SHELXL-2013
_chemical_name_systematic        
;
 ?
;
_chemical_name_common            ?
_chemical_melting_point          ?
_chemical_formula_moiety         'C43 H80 Ga Li N2 Si4'
_chemical_formula_sum            'C43 H80 Ga Li N2 Si4'
_chemical_formula_weight         814.11

loop_
_atom_type_symbol
_atom_type_description
_atom_type_scat_dispersion_real
_atom_type_scat_dispersion_imag
_atom_type_scat_source
Ga Ga -1.2846 0.7763 'International Tables Vol C Tables 4.2.6.8 and 6.1.1.4'
Li Li 0.0008 0.0003 'International Tables Vol C Tables 4.2.6.8 and 6.1.1.4'
Si Si 0.2541 0.3302 'International Tables Vol C Tables 4.2.6.8 and 6.1.1.4'
N N 0.0311 0.0180 'International Tables Vol C Tables 4.2.6.8 and 6.1.1.4'
C C 0.0181 0.0091 'International Tables Vol C Tables 4.2.6.8 and 6.1.1.4'
H H 0.0000 0.0000 'International Tables Vol C Tables 4.2.6.8 and 6.1.1.4'

_space_group_crystal_system      monoclinic
_space_group_IT_number           11
_space_group_name_H-M_alt        'P 21/m'
_space_group_name_Hall           '-P 2yb'

_shelx_space_group_comment       
;
The symmetry employed for this shelxl refinement is uniquely defined
by the following loop, which should always be used as a source of
symmetry information in preference to the above space-group names.
They are only intended as comments.
;

loop_
_space_group_symop_operation_xyz
'x, y, z'
'-x, y+1/2, -z'
'-x, -y, -z'
'x, -y-1/2, z'

_cell_length_a                   11.519(3)
_cell_length_b                   20.858(2)
_cell_length_c                   11.942(3)
_cell_angle_alpha                90
_cell_angle_beta                 117.73(4)
_cell_angle_gamma                90
_cell_volume                     2539.7(13)
_cell_formula_units_Z            2
_cell_measurement_temperature    123(2)
_cell_measurement_reflns_used    837
_cell_measurement_theta_min      4.1540
_cell_measurement_theta_max      71.4930

_exptl_crystal_description       parallelepiped
_exptl_crystal_colour            colourless
_exptl_crystal_density_meas      ?
_exptl_crystal_density_method    ?
_exptl_crystal_density_diffrn    1.065
_exptl_crystal_F_000             884
_exptl_transmission_factor_min   ?
_exptl_transmission_factor_max   ?
_exptl_crystal_size_max          0.4
_exptl_crystal_size_mid          0.4
_exptl_crystal_size_min          0.1
_exptl_absorpt_coefficient_mu    1.838
_shelx_estimated_absorpt_T_min   ?
_shelx_estimated_absorpt_T_max   ?
_exptl_absorpt_correction_type   multi-scan
_exptl_absorpt_correction_T_min  0.65333
_exptl_absorpt_correction_T_max  1.00000
_exptl_absorpt_process_details   
;
CrysAlisPro, Agilent Technologies,
Version 1.171.36.32 (release 02-08-2013 CrysAlis171 .NET)
(compiled Aug  2 2013,16:46:58)
Empirical absorption correction using spherical harmonics,
 implemented in SCALE3 ABSPACK scaling algorithm.
;

_exptl_special_details           
;
 ?
;

_diffrn_ambient_temperature      123(2)
_diffrn_radiation_wavelength     1.54178
_diffrn_radiation_type           CuK\a
_diffrn_source                   ?
_diffrn_measurement_device_type  'Oxford Diffraction Gemini S'
_diffrn_measurement_method       'omega scans'
_diffrn_detector_area_resol_mean ?
_diffrn_reflns_number            10178
_diffrn_reflns_av_unetI/netI     0.0579
_diffrn_reflns_av_R_equivalents  0.0550
_diffrn_reflns_limit_h_min       -14
_diffrn_reflns_limit_h_max       9
_diffrn_reflns_limit_k_min       -24
_diffrn_reflns_limit_k_max       25
_diffrn_reflns_limit_l_min       -14
_diffrn_reflns_limit_l_max       14
_diffrn_reflns_theta_min         7.305
_diffrn_reflns_theta_max         73.152
_diffrn_reflns_theta_full        70.000
_diffrn_measured_fraction_theta_max 0.963
_diffrn_measured_fraction_theta_full 0.981
_diffrn_reflns_Laue_measured_fraction_max 0.963
_diffrn_reflns_Laue_measured_fraction_full 0.981
_diffrn_reflns_point_group_measured_fraction_max 0.963
_diffrn_reflns_point_group_measured_fraction_full 0.981
_reflns_number_total             5035
_reflns_number_gt                3752
_reflns_threshold_expression     'I > 2\s(I)'
_reflns_Friedel_coverage         0.000
_reflns_Friedel_fraction_max     .
_reflns_Friedel_fraction_full    .

_reflns_special_details          
;
Data was from a non-single sample. Processed in crysalispro as
being from 2 crystals. Best outcome was with an hklf 4
formatted file (used here).

CH2SiMe3 groups about Ga are disordered over two positions. See
res file below for details of constraints and restraints.

Solutions in lower symmetry space groups (P21, Pm, P-1 and P1)
were also disordered.


 Reflections were merged by SHELXL according to the crystal
 class for the calculation of statistics and refinement.
 
 _reflns_Friedel_fraction is defined as the number of unique
 Friedel pairs measured divided by the number that would be
 possible theoretically, ignoring centric projections and
 systematic absences.
;

_computing_data_collection       
;
CrysAlisPro, Agilent Technologies,
Version 1.171.36.32 (release 02-08-2013 CrysAlis171 .NET)
(compiled Aug  2 2013,16:46:58)
;
_computing_cell_refinement       
;
CrysAlisPro, Agilent Technologies,
Version 1.171.36.32 (release 02-08-2013 CrysAlis171 .NET)
(compiled Aug  2 2013,16:46:58)
;
_computing_data_reduction        
;
CrysAlisPro, Agilent Technologies,
Version 1.171.36.32 (release 02-08-2013 CrysAlis171 .NET)
(compiled Aug  2 2013,16:46:58)
;
_computing_structure_solution    SHELXS
_computing_structure_refinement  'SHELXL-2013 (Sheldrick, 2013)'
_computing_molecular_graphics    ?
_computing_publication_material  SHELXL-2013

_refine_special_details          
;
 ?
;
_refine_ls_structure_factor_coef Fsqd
_refine_ls_matrix_type           full
_refine_ls_weighting_scheme      calc
_refine_ls_weighting_details     
'w=1/[\s^2^(Fo^2^)+(0.0981P)^2^] where P=(Fo^2^+2Fc^2^)/3'
_atom_sites_solution_primary     direct
_atom_sites_solution_secondary   ?
_atom_sites_solution_hydrogens   geom
_refine_ls_hydrogen_treatment    constr
_refine_ls_extinction_method     none
_refine_ls_extinction_coef       .
_refine_ls_number_reflns         5035
_refine_ls_number_parameters     317
_refine_ls_number_restraints     62
_refine_ls_R_factor_all          0.0807
_refine_ls_R_factor_gt           0.0579
_refine_ls_wR_factor_ref         0.1567
_refine_ls_wR_factor_gt          0.1449
_refine_ls_goodness_of_fit_ref   1.024
_refine_ls_restrained_S_all      1.061
_refine_ls_shift/su_max          0.000
_refine_ls_shift/su_mean         0.000

loop_
_atom_site_label
_atom_site_type_symbol
_atom_site_fract_x
_atom_site_fract_y
_atom_site_fract_z
_atom_site_U_iso_or_equiv
_atom_site_adp_type
_atom_site_occupancy
_atom_site_site_symmetry_order
_atom_site_calc_flag
_atom_site_refinement_flags_posn
_atom_site_refinement_flags_adp
_atom_site_refinement_flags_occupancy
_atom_site_disorder_assembly
_atom_site_disorder_group
Ga1 Ga 0.30789(4) 0.2500 0.25336(4) 0.03347(17) Uani 1 2 d S TU P . .
Li1 Li 0.5408(6) 0.2500 0.2529(6) 0.0379(16) Uani 1 2 d S T P . .
N1 N 0.7991(2) 0.30077(15) 0.2530(2) 0.0428(6) Uani 1 1 d . . . . .
C1 C 0.7248(3) 0.2500 0.2526(3) 0.0354(9) Uani 1 2 d S T P . .
C2 C 0.9143(3) 0.2819(2) 0.2537(3) 0.0619(11) Uani 1 1 d . . . . .
H2 H 0.9806 0.3091 0.2542 0.074 Uiso 1 1 calc R U . . .
C3 C 0.7655(3) 0.36662(19) 0.2554(3) 0.0480(8) Uani 1 1 d . . . . .
C4 C 0.7010(3) 0.40042(19) 0.1413(3) 0.0499(8) Uani 1 1 d . . . . .
C5 C 0.6747(4) 0.4640(2) 0.1481(4) 0.0592(9) Uani 1 1 d . . . . .
H5 H 0.6297 0.4879 0.0721 0.071 Uiso 1 1 calc R U . . .
C6 C 0.7121(4) 0.4943(2) 0.2629(4) 0.0710(12) Uani 1 1 d . . . . .
H6 H 0.6928 0.5384 0.2654 0.085 Uiso 1 1 calc R U . . .
C7 C 0.7784(4) 0.4595(2) 0.3750(4) 0.0719(13) Uani 1 1 d . . . . .
H7 H 0.8034 0.4803 0.4538 0.086 Uiso 1 1 calc R U . . .
C8 C 0.8078(4) 0.3964(2) 0.3733(3) 0.0599(11) Uani 1 1 d . . . . .
C9 C 0.5226(4) 0.3701(4) -0.0715(5) 0.119(3) Uani 1 1 d . . . . .
H9A H 0.4750 0.3534 -0.0278 0.178 Uiso 1 1 calc R U . . .
H9B H 0.5023 0.3438 -0.1464 0.178 Uiso 1 1 calc R U . . .
H9C H 0.4959 0.4145 -0.0974 0.178 Uiso 1 1 calc R U . . .
C10 C 0.6661(3) 0.36778(19) 0.0153(3) 0.0502(8) Uani 1 1 d . . . . .
H10 H 0.6910 0.3216 0.0337 0.060 Uiso 1 1 calc R U . . .
C11 C 0.7446(6) 0.3952(3) -0.0447(5) 0.112(2) Uani 1 1 d . . . . .
H11A H 0.7311 0.3691 -0.1180 0.168 Uiso 1 1 calc R U . . .
H11B H 0.8379 0.3951 0.0169 0.168 Uiso 1 1 calc R U . . .
H11C H 0.7160 0.4392 -0.0722 0.168 Uiso 1 1 calc R U . . .
C12 C 0.8287(6) 0.3631(4) 0.5851(4) 0.111(2) Uani 1 1 d . . . . .
H12A H 0.8781 0.3356 0.6588 0.166 Uiso 1 1 calc R U . . .
H12B H 0.7378 0.3480 0.5398 0.166 Uiso 1 1 calc R U . . .
H12C H 0.8301 0.4073 0.6132 0.166 Uiso 1 1 calc R U . . .
C13 C 0.8917(4) 0.3602(3) 0.4965(3) 0.0738(14) Uani 1 1 d . . . . .
H13 H 0.8990 0.3144 0.4761 0.089 Uiso 1 1 calc R U . . .
C14 C 1.0292(5) 0.3900(4) 0.5607(5) 0.117(2) Uani 1 1 d . . . . .
H14A H 1.0233 0.4345 0.5839 0.175 Uiso 1 1 calc R U . . .
H14B H 1.0670 0.3890 0.5022 0.175 Uiso 1 1 calc R U . . .
H14C H 1.0852 0.3655 0.6370 0.175 Uiso 1 1 calc R U . . .
Si1 Si 0.47861(15) 0.28774(9) 0.55563(13) 0.0416(4) Uani 0.5 1 d D . P A 1
C15 C 0.4884(4) 0.2500 0.4092(4) 0.0615(16) Uani 1 2 d DS T P A 1
H15A H 0.5213 0.2055 0.4293 0.074 Uiso 0.5 1 calc R U P A 1
H15B H 0.5507 0.2749 0.3909 0.074 Uiso 0.5 1 calc R U P A 1
C16 C 0.6259(5) 0.2500 0.6990(4) 0.0644(16) Uani 1 2 d DS T P A 1
H16A H 0.6276 0.2037 0.6857 0.097 Uiso 0.5 1 calc R U P A 1
H16B H 0.6173 0.2578 0.7758 0.097 Uiso 0.5 1 calc R U P A 1
H16C H 0.7074 0.2694 0.7084 0.097 Uiso 0.5 1 calc R U P A 1
C17 C 0.4777(8) 0.3778(4) 0.5647(6) 0.0549(18) Uani 0.5 1 d D . P A 1
H17A H 0.4002 0.3946 0.4912 0.082 Uiso 0.5 1 calc R U P A 1
H17B H 0.5571 0.3949 0.5650 0.082 Uiso 0.5 1 calc R U P A 1
H17C H 0.4753 0.3907 0.6424 0.082 Uiso 0.5 1 calc R U P A 1
C18 C 0.3313(5) 0.2500 0.5678(4) 0.0641(16) Uani 1 2 d DS T P A 1
H18A H 0.3320 0.2034 0.5571 0.096 Uiso 0.5 1 calc R U P A 1
H18B H 0.2494 0.2678 0.5014 0.096 Uiso 0.5 1 calc R U P A 1
H18C H 0.3381 0.2597 0.6509 0.096 Uiso 0.5 1 calc R U P A 1
Si2 Si 0.18288(14) 0.29370(9) -0.04897(13) 0.0387(4) Uani 0.5 1 d D U P A 1
C19 C 0.3348(4) 0.2500 0.0952(4) 0.085(2) Uani 1 2 d DS TU P A 1
H19A H 0.4173 0.2727 0.1136 0.102 Uiso 0.5 1 calc R U P A 1
H19B H 0.3421 0.2053 0.0713 0.102 Uiso 0.5 1 calc R U P A 1
C20 C 0.0264(4) 0.2500 -0.0596(4) 0.0690(17) Uani 1 2 d DS TU P A 1
H20A H -0.0069 0.2197 -0.1304 0.103 Uiso 0.5 1 calc R U P A 1
H20B H -0.0415 0.2818 -0.0731 0.103 Uiso 0.5 1 calc R U P A 1
H20C H 0.0497 0.2268 0.0194 0.103 Uiso 0.5 1 calc R U P A 1
C21 C 0.1947(6) 0.2500 -0.1911(4) 0.083(2) Uani 1 2 d DS TU P A 1
H21A H 0.2188 0.2050 -0.1691 0.124 Uiso 0.5 1 calc R U P A 1
H21B H 0.2615 0.2711 -0.2072 0.124 Uiso 0.5 1 calc R U P A 1
H21C H 0.1096 0.2523 -0.2673 0.124 Uiso 1 2 calc R U P A 1
C22 C 0.1673(8) 0.3823(4) -0.0576(7) 0.0585(19) Uani 0.5 1 d D U P A 1
H22A H 0.0860 0.3944 -0.1324 0.088 Uiso 0.5 1 calc R U P A 1
H22B H 0.2423 0.4009 -0.0636 0.088 Uiso 0.5 1 calc R U P A 1
H22C H 0.1654 0.3984 0.0186 0.088 Uiso 0.5 1 calc R U P A 1
Si3 Si 0.23137(17) 0.09657(9) 0.16807(16) 0.0442(4) Uani 0.5 1 d D . P A 3
C23 C 0.1979(7) 0.1735(4) 0.2256(5) 0.0357(11) Uani 0.5 1 d D . P A 3
H23A H 0.1980 0.1642 0.3069 0.043 Uiso 0.5 1 calc R U P A 3
H23B H 0.1072 0.1860 0.1651 0.043 Uiso 0.5 1 calc R U P A 3
C24 C 0.4088(9) 0.0791(8) 0.2274(9) 0.055(3) Uani 0.5 1 d D . P A 3
H24A H 0.4466 0.1104 0.1924 0.083 Uiso 0.5 1 calc R U P A 3
H24B H 0.4191 0.0358 0.2011 0.083 Uiso 0.5 1 calc R U P A 3
H24C H 0.4542 0.0817 0.3199 0.083 Uiso 0.5 1 calc R U P A 3
C25 C 0.1631(15) 0.0291(6) 0.2235(11) 0.072(4) Uani 0.5 1 d D . P A 3
H25A H 0.2072 0.0280 0.3162 0.108 Uiso 0.5 1 calc R U P A 3
H25B H 0.1776 -0.0116 0.1909 0.108 Uiso 0.5 1 calc R U P A 3
H25C H 0.0688 0.0357 0.1923 0.108 Uiso 0.5 1 calc R U P A 3
C26 C 0.1562(9) 0.0940(4) -0.0095(7) 0.061(2) Uani 0.5 1 d D . P A 3
H26A H 0.2105 0.1188 -0.0371 0.091 Uiso 0.5 1 calc R U P A 3
H26B H 0.0678 0.1125 -0.0464 0.091 Uiso 0.5 1 calc R U P A 3
H26C H 0.1509 0.0494 -0.0374 0.091 Uiso 0.5 1 calc R U P A 3
Si4 Si 0.31064(17) 0.09109(10) 0.33293(16) 0.0466(4) Uani 0.5 1 d D . P A 2
C23A C 0.2234(7) 0.1683(4) 0.2808(6) 0.0357(11) Uani 0.5 1 d D . P A 2
H23C H 0.1925 0.1796 0.3430 0.043 Uiso 0.5 1 calc R U P A 2
H23D H 0.1439 0.1598 0.1998 0.043 Uiso 0.5 1 calc R U P A 2
C24A C 0.4328(11) 0.0779(8) 0.2738(10) 0.057(3) Uani 0.5 1 d D . P A 2
H24D H 0.3871 0.0740 0.1814 0.086 Uiso 0.5 1 calc R U P A 2
H24E H 0.4820 0.0384 0.3108 0.086 Uiso 0.5 1 calc R U P A 2
H24F H 0.4936 0.1143 0.2982 0.086 Uiso 0.5 1 calc R U P A 2
C25A C 0.1919(13) 0.0230(6) 0.2749(10) 0.065(3) Uani 0.5 1 d D . P A 2
H25D H 0.1306 0.0265 0.3104 0.098 Uiso 0.5 1 calc R U P A 2
H25E H 0.2397 -0.0177 0.3016 0.098 Uiso 0.5 1 calc R U P A 2
H25F H 0.1429 0.0244 0.1824 0.098 Uiso 0.5 1 calc R U P A 2
C27 C 0.4054(9) 0.0864(5) 0.5105(7) 0.072(2) Uani 0.5 1 d D . P A 2
H27A H 0.4574 0.0469 0.5350 0.108 Uiso 0.5 1 calc R U P A 2
H27B H 0.3441 0.0863 0.5462 0.108 Uiso 0.5 1 calc R U P A 2
H27C H 0.4639 0.1235 0.5427 0.108 Uiso 0.5 1 calc R U P A 2

loop_
_atom_site_aniso_label
_atom_site_aniso_U_11
_atom_site_aniso_U_22
_atom_site_aniso_U_33
_atom_site_aniso_U_23
_atom_site_aniso_U_13
_atom_site_aniso_U_12
Ga1 0.0217(2) 0.0573(4) 0.0226(2) 0.000 0.01123(18) 0.000
Li1 0.018(3) 0.069(5) 0.026(3) 0.000 0.010(2) 0.000
N1 0.0243(11) 0.0716(19) 0.0344(12) -0.0044(12) 0.0151(9) -0.0114(12)
C1 0.0231(17) 0.059(3) 0.0228(16) 0.000 0.0099(14) 0.000
C2 0.0248(14) 0.115(3) 0.0493(18) -0.0053(18) 0.0197(13) -0.0107(16)
C3 0.0371(15) 0.069(2) 0.0422(16) -0.0114(15) 0.0219(13) -0.0230(15)
C4 0.0444(17) 0.067(2) 0.0440(17) -0.0106(15) 0.0254(15) -0.0196(16)
C5 0.060(2) 0.059(2) 0.062(2) -0.0084(18) 0.0318(18) -0.0182(18)
C6 0.067(3) 0.068(3) 0.085(3) -0.029(2) 0.041(2) -0.031(2)
C7 0.068(3) 0.090(3) 0.057(2) -0.035(2) 0.029(2) -0.043(2)
C8 0.052(2) 0.086(3) 0.0436(18) -0.0222(18) 0.0236(16) -0.038(2)
C9 0.054(3) 0.187(7) 0.100(4) -0.090(4) 0.024(3) -0.020(3)
C10 0.0535(19) 0.062(2) 0.0355(15) -0.0020(14) 0.0212(14) -0.0050(16)
C11 0.139(5) 0.154(6) 0.078(3) -0.042(3) 0.079(4) -0.071(4)
C12 0.127(5) 0.154(6) 0.053(2) -0.015(3) 0.044(3) -0.062(4)
C13 0.073(3) 0.101(4) 0.0378(17) -0.0131(19) 0.0169(18) -0.046(3)
C14 0.066(3) 0.165(6) 0.082(3) 0.026(4) 0.003(3) -0.049(4)
Si1 0.0358(8) 0.0674(12) 0.0224(7) 0.0003(7) 0.0141(6) 0.0029(7)
C15 0.029(2) 0.135(5) 0.0228(19) 0.000 0.0140(17) 0.000
C16 0.051(3) 0.117(5) 0.0217(19) 0.000 0.0136(19) 0.000
C17 0.059(4) 0.069(5) 0.033(3) -0.002(3) 0.018(3) 0.006(4)
C18 0.045(3) 0.125(5) 0.031(2) 0.000 0.025(2) 0.000
Si2 0.0304(7) 0.0599(11) 0.0216(6) -0.0030(6) 0.0086(6) 0.0018(7)
C19 0.023(2) 0.204(7) 0.022(2) 0.000 0.0063(17) 0.000
C20 0.0212(19) 0.149(6) 0.028(2) 0.000 0.0040(17) 0.000
C21 0.052(3) 0.169(7) 0.024(2) 0.000 0.016(2) 0.000
C22 0.045(4) 0.087(5) 0.033(4) -0.007(4) 0.009(3) 0.004(4)
Si3 0.0441(9) 0.0526(11) 0.0415(8) -0.0036(7) 0.0246(7) -0.0011(7)
C23 0.025(3) 0.057(3) 0.026(3) 0.005(3) 0.013(3) 0.0033(19)
C24 0.042(5) 0.083(7) 0.039(6) -0.018(6) 0.017(4) 0.001(4)
C25 0.096(9) 0.059(7) 0.081(9) 0.002(6) 0.059(8) -0.010(6)
C26 0.077(5) 0.059(5) 0.038(4) -0.015(4) 0.020(4) 0.009(4)
Si4 0.0422(9) 0.0565(11) 0.0412(9) 0.0130(8) 0.0195(7) 0.0050(8)
C23A 0.025(3) 0.057(3) 0.026(3) 0.005(3) 0.013(3) 0.0033(19)
C24A 0.051(5) 0.073(6) 0.047(7) -0.002(6) 0.022(5) 0.015(5)
C25A 0.072(6) 0.052(6) 0.070(8) 0.015(5) 0.032(6) -0.003(4)
C27 0.078(6) 0.088(7) 0.043(4) 0.031(4) 0.022(4) 0.025(5)

_geom_special_details            
;
 All esds (except the esd in the dihedral angle between two l.s. planes)
 are estimated using the full covariance matrix.  The cell esds are taken
 into account individually in the estimation of esds in distances, angles
 and torsion angles; correlations between esds in cell parameters are only
 used when they are defined by crystal symmetry.  An approximate (isotropic)
 treatment of cell esds is used for estimating esds involving l.s. planes.
;

loop_
_geom_bond_atom_site_label_1
_geom_bond_atom_site_label_2
_geom_bond_distance
_geom_bond_site_symmetry_2
_geom_bond_publ_flag
Ga1 C23 1.967(8) . ?
Ga1 C23 1.967(8) 4_565 ?
Ga1 C15 2.046(4) . ?
Ga1 C19 2.051(4) . ?
Ga1 C23A 2.062(8) 4_565 ?
Ga1 C23A 2.062(8) . ?
Ga1 Li1 2.685(6) . ?
Li1 C1 2.122(7) . ?
N1 C1 1.360(3) . ?
N1 C2 1.380(4) . ?
N1 C3 1.431(5) . ?
C1 N1 1.360(3) 4_565 ?
C2 C2 1.331(9) 4_565 ?
C2 H2 0.9500 . ?
C3 C4 1.402(5) . ?
C3 C8 1.403(4) . ?
C4 C5 1.371(5) . ?
C4 C10 1.525(4) . ?
C5 C6 1.383(5) . ?
C5 H5 0.9500 . ?
C6 C7 1.397(7) . ?
C6 H6 0.9500 . ?
C7 C8 1.361(7) . ?
C7 H7 0.9500 . ?
C8 C13 1.531(6) . ?
C9 C10 1.488(6) . ?
C9 H9A 0.9800 . ?
C9 H9B 0.9800 . ?
C9 H9C 0.9800 . ?
C10 C11 1.504(5) . ?
C10 H10 1.0000 . ?
C11 H11A 0.9800 . ?
C11 H11B 0.9800 . ?
C11 H11C 0.9800 . ?
C12 C13 1.537(6) . ?
C12 H12A 0.9800 . ?
C12 H12B 0.9800 . ?
C12 H12C 0.9800 . ?
C13 C14 1.534(6) . ?
C13 H13 1.0000 . ?
C14 H14A 0.9800 . ?
C14 H14B 0.9800 . ?
C14 H14C 0.9800 . ?
Si1 Si1 1.574(4) 4_565 ?
Si1 C17 1.881(8) . ?
Si1 C16 1.930(4) . ?
Si1 C18 1.936(4) . ?
Si1 C15 1.968(4) . ?
C15 H15A 0.9900 . ?
C15 H15B 0.9900 . ?
C16 H16A 0.9800 . ?
C16 H16B 0.9800 . ?
C16 H16C 0.9800 . ?
C17 H17A 0.9800 . ?
C17 H17B 0.9800 . ?
C17 H17C 0.9800 . ?
C18 H18A 0.9800 . ?
C18 H18B 0.9800 . ?
C18 H18C 0.9800 . ?
Si2 Si2 1.823(4) 4_565 ?
Si2 C22 1.854(9) . ?
Si2 C20 1.971(4) . ?
Si2 C21 1.987(4) . ?
Si2 C19 2.013(4) . ?
C19 H19A 0.9900 . ?
C19 H19B 0.9900 . ?
C20 H20A 0.9800 . ?
C20 H20B 0.9800 . ?
C20 H20C 0.9800 . ?
C21 H21A 0.9800 . ?
C21 H21B 0.9800 . ?
C21 H21C 0.9800 . ?
C22 H22A 0.9800 . ?
C22 H22B 0.9800 . ?
C22 H22C 0.9800 . ?
Si3 C23 1.855(7) . ?
Si3 C24 1.862(9) . ?
Si3 C25 1.876(9) . ?
Si3 C26 1.882(7) . ?
C23 H23A 0.9900 . ?
C23 H23B 0.9900 . ?
C24 H24A 0.9800 . ?
C24 H24B 0.9800 . ?
C24 H24C 0.9800 . ?
C25 H25A 0.9800 . ?
C25 H25B 0.9800 . ?
C25 H25C 0.9800 . ?
C26 H26A 0.9800 . ?
C26 H26B 0.9800 . ?
C26 H26C 0.9800 . ?
Si4 C23A 1.847(7) . ?
Si4 C24A 1.866(9) . ?
Si4 C25A 1.868(10) . ?
Si4 C27 1.882(7) . ?
C23A H23C 0.9900 . ?
C23A H23D 0.9900 . ?
C24A H24D 0.9800 . ?
C24A H24E 0.9800 . ?
C24A H24F 0.9800 . ?
C25A H25D 0.9800 . ?
C25A H25E 0.9800 . ?
C25A H25F 0.9800 . ?
C27 H27A 0.9800 . ?
C27 H27B 0.9800 . ?
C27 H27C 0.9800 . ?

loop_
_geom_angle_atom_site_label_1
_geom_angle_atom_site_label_2
_geom_angle_atom_site_label_3
_geom_angle
_geom_angle_site_symmetry_1
_geom_angle_site_symmetry_3
_geom_angle_publ_flag
C23 Ga1 C23 108.4(4) . 4_565 ?
C15 Ga1 C19 108.22(17) . . ?
C23A Ga1 C23A 111.4(4) 4_565 . ?
C23 Ga1 Li1 124.42(19) . . ?
C23 Ga1 Li1 124.42(19) 4_565 . ?
C15 Ga1 Li1 53.74(17) . . ?
C19 Ga1 Li1 54.49(18) . . ?
C23A Ga1 Li1 123.10(18) 4_565 . ?
C23A Ga1 Li1 123.10(18) . . ?
C1 Li1 Ga1 180.0(3) . . ?
C1 N1 C2 112.3(3) . . ?
C1 N1 C3 124.9(2) . . ?
C2 N1 C3 122.8(3) . . ?
N1 C1 N1 102.2(3) 4_565 . ?
N1 C1 Li1 128.88(17) 4_565 . ?
N1 C1 Li1 128.87(17) . . ?
C2 C2 N1 106.6(2) 4_565 . ?
C2 C2 H2 126.7 4_565 . ?
N1 C2 H2 126.7 . . ?
C4 C3 C8 122.2(4) . . ?
C4 C3 N1 119.3(3) . . ?
C8 C3 N1 118.4(3) . . ?
C5 C4 C3 117.4(3) . . ?
C5 C4 C10 121.8(3) . . ?
C3 C4 C10 120.8(3) . . ?
C4 C5 C6 121.7(4) . . ?
C4 C5 H5 119.2 . . ?
C6 C5 H5 119.2 . . ?
C5 C6 C7 119.5(4) . . ?
C5 C6 H6 120.3 . . ?
C7 C6 H6 120.3 . . ?
C8 C7 C6 121.1(4) . . ?
C8 C7 H7 119.5 . . ?
C6 C7 H7 119.5 . . ?
C7 C8 C3 118.1(4) . . ?
C7 C8 C13 120.8(4) . . ?
C3 C8 C13 121.0(4) . . ?
C10 C9 H9A 109.5 . . ?
C10 C9 H9B 109.5 . . ?
H9A C9 H9B 109.5 . . ?
C10 C9 H9C 109.5 . . ?
H9A C9 H9C 109.5 . . ?
H9B C9 H9C 109.5 . . ?
C9 C10 C11 112.1(4) . . ?
C9 C10 C4 111.7(3) . . ?
C11 C10 C4 111.1(3) . . ?
C9 C10 H10 107.2 . . ?
C11 C10 H10 107.2 . . ?
C4 C10 H10 107.2 . . ?
C10 C11 H11A 109.5 . . ?
C10 C11 H11B 109.5 . . ?
H11A C11 H11B 109.5 . . ?
C10 C11 H11C 109.5 . . ?
H11A C11 H11C 109.5 . . ?
H11B C11 H11C 109.5 . . ?
C13 C12 H12A 109.5 . . ?
C13 C12 H12B 109.5 . . ?
H12A C12 H12B 109.5 . . ?
C13 C12 H12C 109.5 . . ?
H12A C12 H12C 109.5 . . ?
H12B C12 H12C 109.5 . . ?
C8 C13 C14 108.9(4) . . ?
C8 C13 C12 110.7(4) . . ?
C14 C13 C12 110.4(4) . . ?
C8 C13 H13 108.9 . . ?
C14 C13 H13 108.9 . . ?
C12 C13 H13 108.9 . . ?
C13 C14 H14A 109.5 . . ?
C13 C14 H14B 109.5 . . ?
H14A C14 H14B 109.5 . . ?
C13 C14 H14C 109.5 . . ?
H14A C14 H14C 109.5 . . ?
H14B C14 H14C 109.5 . . ?
Si1 Si1 C17 176.6(2) 4_565 . ?
Si1 Si1 C16 65.93(8) 4_565 . ?
C17 Si1 C16 112.5(2) . . ?
Si1 Si1 C18 66.01(8) 4_565 . ?
C17 Si1 C18 111.9(3) . . ?
C16 Si1 C18 101.9(2) . . ?
Si1 Si1 C15 66.42(7) 4_565 . ?
C17 Si1 C15 117.0(2) . . ?
C16 Si1 C15 103.61(17) . . ?
C18 Si1 C15 108.55(17) . . ?
Si1 C15 Ga1 110.76(19) . . ?
Si1 C15 H15A 109.5 . . ?
Ga1 C15 H15A 109.5 . . ?
Si1 C15 H15B 109.5 . . ?
Ga1 C15 H15B 109.5 . . ?
H15A C15 H15B 108.1 . . ?
Si1 C16 H16A 109.5 . . ?
Si1 C16 H16B 109.5 . . ?
H16A C16 H16B 109.5 . . ?
Si1 C16 H16C 109.5 . . ?
H16A C16 H16C 109.5 . . ?
H16B C16 H16C 109.5 . . ?
Si1 C17 H17A 109.5 . . ?
Si1 C17 H17B 109.5 . . ?
H17A C17 H17B 109.5 . . ?
Si1 C17 H17C 109.5 . . ?
H17A C17 H17C 109.5 . . ?
H17B C17 H17C 109.5 . . ?
Si1 C18 H18A 109.5 . . ?
Si1 C18 H18B 109.5 . . ?
H18A C18 H18B 109.5 . . ?
Si1 C18 H18C 109.5 . . ?
H18A C18 H18C 109.5 . . ?
H18B C18 H18C 109.5 . . ?
Si2 Si2 C22 175.1(2) 4_565 . ?
Si2 Si2 C20 62.45(8) 4_565 . ?
C22 Si2 C20 113.3(3) . . ?
Si2 Si2 C21 62.69(8) 4_565 . ?
C22 Si2 C21 116.9(3) . . ?
C20 Si2 C21 99.04(19) . . ?
Si2 Si2 C19 63.08(7) 4_565 . ?
C22 Si2 C19 121.4(2) . . ?
C20 Si2 C19 104.52(17) . . ?
C21 Si2 C19 98.36(18) . . ?
Si2 C19 Ga1 110.1(2) . . ?
Si2 C19 H19A 109.6 . . ?
Ga1 C19 H19A 109.6 . . ?
Si2 C19 H19B 109.6 . . ?
Ga1 C19 H19B 109.6 . . ?
H19A C19 H19B 108.2 . . ?
Si2 C20 H20A 109.5 . . ?
Si2 C20 H20B 109.5 . . ?
H20A C20 H20B 109.5 . . ?
Si2 C20 H20C 109.5 . . ?
H20A C20 H20C 109.5 . . ?
H20B C20 H20C 109.5 . . ?
Si2 C21 H21A 109.5 . . ?
Si2 C21 H21B 109.5 . . ?
H21A C21 H21B 109.5 . . ?
Si2 C21 H21C 109.5 . . ?
H21A C21 H21C 109.5 . . ?
H21B C21 H21C 109.5 . . ?
Si2 C22 H22A 109.5 . . ?
Si2 C22 H22B 109.5 . . ?
H22A C22 H22B 109.5 . . ?
Si2 C22 H22C 109.5 . . ?
H22A C22 H22C 109.5 . . ?
H22B C22 H22C 109.5 . . ?
C23 Si3 C24 114.1(5) . . ?
C23 Si3 C25 108.9(5) . . ?
C24 Si3 C25 106.5(7) . . ?
C23 Si3 C26 112.1(3) . . ?
C24 Si3 C26 105.8(4) . . ?
C25 Si3 C26 109.1(5) . . ?
Si3 C23 Ga1 122.4(3) . . ?
Si3 C23 H23A 106.7 . . ?
Ga1 C23 H23A 106.7 . . ?
Si3 C23 H23B 106.7 . . ?
Ga1 C23 H23B 106.7 . . ?
H23A C23 H23B 106.6 . . ?
Si3 C24 H24A 109.5 . . ?
Si3 C24 H24B 109.5 . . ?
H24A C24 H24B 109.5 . . ?
Si3 C24 H24C 109.5 . . ?
H24A C24 H24C 109.5 . . ?
H24B C24 H24C 109.5 . . ?
Si3 C25 H25A 109.5 . . ?
Si3 C25 H25B 109.5 . . ?
H25A C25 H25B 109.5 . . ?
Si3 C25 H25C 109.5 . . ?
H25A C25 H25C 109.5 . . ?
H25B C25 H25C 109.5 . . ?
Si3 C26 H26A 109.5 . . ?
Si3 C26 H26B 109.5 . . ?
H26A C26 H26B 109.5 . . ?
Si3 C26 H26C 109.5 . . ?
H26A C26 H26C 109.5 . . ?
H26B C26 H26C 109.5 . . ?
C23A Si4 C24A 112.9(5) . . ?
C23A Si4 C25A 110.4(5) . . ?
C24A Si4 C25A 107.4(7) . . ?
C23A Si4 C27 111.4(4) . . ?
C24A Si4 C27 105.9(4) . . ?
C25A Si4 C27 108.6(5) . . ?
Si4 C23A Ga1 123.4(4) . . ?
Si4 C23A H23C 106.5 . . ?
Ga1 C23A H23C 106.5 . . ?
Si4 C23A H23D 106.5 . . ?
Ga1 C23A H23D 106.5 . . ?
H23C C23A H23D 106.5 . . ?
Si4 C24A H24D 109.5 . . ?
Si4 C24A H24E 109.5 . . ?
H24D C24A H24E 109.5 . . ?
Si4 C24A H24F 109.5 . . ?
H24D C24A H24F 109.5 . . ?
H24E C24A H24F 109.5 . . ?
Si4 C25A H25D 109.5 . . ?
Si4 C25A H25E 109.5 . . ?
H25D C25A H25E 109.5 . . ?
Si4 C25A H25F 109.5 . . ?
H25D C25A H25F 109.5 . . ?
H25E C25A H25F 109.5 . . ?
Si4 C27 H27A 109.5 . . ?
Si4 C27 H27B 109.5 . . ?
H27A C27 H27B 109.5 . . ?
Si4 C27 H27C 109.5 . . ?
H27A C27 H27C 109.5 . . ?
H27B C27 H27C 109.5 . . ?

loop_
_geom_torsion_atom_site_label_1
_geom_torsion_atom_site_label_2
_geom_torsion_atom_site_label_3
_geom_torsion_atom_site_label_4
_geom_torsion
_geom_torsion_site_symmetry_1
_geom_torsion_site_symmetry_2
_geom_torsion_site_symmetry_3
_geom_torsion_site_symmetry_4
_geom_torsion_publ_flag
C2 N1 C1 N1 0.0(4) . . . 4_565 ?
C3 N1 C1 N1 -178.63(18) . . . 4_565 ?
C2 N1 C1 Li1 179.4(3) . . . . ?
C3 N1 C1 Li1 0.8(5) . . . . ?
C1 N1 C2 C2 0.0(3) . . . 4_565 ?
C3 N1 C2 C2 178.7(2) . . . 4_565 ?
C1 N1 C3 C4 -94.9(4) . . . . ?
C2 N1 C3 C4 86.7(4) . . . . ?
C1 N1 C3 C8 90.1(4) . . . . ?
C2 N1 C3 C8 -88.3(4) . . . . ?
C8 C3 C4 C5 -2.9(5) . . . . ?
N1 C3 C4 C5 -177.7(3) . . . . ?
C8 C3 C4 C10 175.0(3) . . . . ?
N1 C3 C4 C10 0.2(4) . . . . ?
C3 C4 C5 C6 1.1(5) . . . . ?
C10 C4 C5 C6 -176.8(3) . . . . ?
C4 C5 C6 C7 0.1(6) . . . . ?
C5 C6 C7 C8 0.5(6) . . . . ?
C6 C7 C8 C3 -2.2(5) . . . . ?
C6 C7 C8 C13 174.2(4) . . . . ?
C4 C3 C8 C7 3.5(5) . . . . ?
N1 C3 C8 C7 178.4(3) . . . . ?
C4 C3 C8 C13 -172.9(3) . . . . ?
N1 C3 C8 C13 1.9(5) . . . . ?
C5 C4 C10 C9 -60.5(5) . . . . ?
C3 C4 C10 C9 121.6(5) . . . . ?
C5 C4 C10 C11 65.4(5) . . . . ?
C3 C4 C10 C11 -112.5(4) . . . . ?
C7 C8 C13 C14 -63.8(6) . . . . ?
C3 C8 C13 C14 112.5(5) . . . . ?
C7 C8 C13 C12 57.8(5) . . . . ?
C3 C8 C13 C12 -125.9(4) . . . . ?
C24 Si3 C23 Ga1 35.0(6) . . . . ?
C25 Si3 C23 Ga1 154.0(5) . . . . ?
C26 Si3 C23 Ga1 -85.2(5) . . . . ?
C24A Si4 C23A Ga1 -32.6(6) . . . . ?
C25A Si4 C23A Ga1 -152.8(5) . . . . ?
C27 Si4 C23A Ga1 86.4(5) . . . . ?

_refine_diff_density_max         0.582
_refine_diff_density_min         -0.749
_refine_diff_density_rms         0.070

_shelxl_version_number           2013-3

_shelx_res_file                  
;
TITL test_83 in P2(1)/m
CELL  1.54178  11.5190  20.8580  11.9420   90.000  117.730   90.000
ZERR     2.00   0.0030   0.0020   0.0030    0.000    0.040    0.000
LATT   1
SYMM  - X, 1/2 + Y, - Z
SFAC  GA   LI   SI   N    C    H
UNIT  2    2    8    4    86   160
MERG   2
OMIT    -3.00 180.00
shel .5 7
eqiv $1 x, -y+0.5, z
EADP C23 C23A
free li1 c19
FREE  LI1 C15
free c20 Si2_$1
free c21 Si2_$1
free c18 Si1_$1
free c16 Si1_$1
free c15 Si1_$1
free c19 Si2_$1
DELU     0.010   0.010 GA1 SI2 C19 C20 C21 C22
SIMU     0.020   0.020   2.2000 GA1 SI2 C19 C20 C21 C22
FMAP   2
PLAN   20
ACTA   140.00
BOND   $H
CONF
LIST   3
L.S.  20
TEMP  -150.00
WGHT    0.098100
FVAR       4.63099
GA1   1    0.307889    0.250000    0.253359    10.50000    0.02168    0.05726 =
         0.02258    0.00000    0.01123    0.00000
LI1   2    0.540774    0.250000    0.252934    10.50000    0.01796    0.06945 =
         0.02569    0.00000    0.00955    0.00000
N1    4    0.799109    0.300771    0.252996    11.00000    0.02431    0.07159 =
         0.03436   -0.00441    0.01514   -0.01142
C1    5    0.724783    0.250000    0.252557    10.50000    0.02311    0.05939 =
         0.02282    0.00000    0.00988    0.00000
C2    5    0.914329    0.281913    0.253736    11.00000    0.02482    0.11452 =
         0.04934   -0.00529    0.01966   -0.01074
AFIX  43
H2    6    0.980638    0.309146    0.254160    11.00000   -1.20000
AFIX   0
C3    5    0.765510    0.366615    0.255449    11.00000    0.03707    0.06884 =
         0.04215   -0.01136    0.02194   -0.02296
C4    5    0.701001    0.400422    0.141266    11.00000    0.04444    0.06704 =
         0.04402   -0.01059    0.02542   -0.01961
C5    5    0.674748    0.464014    0.148107    11.00000    0.06008    0.05921 =
         0.06229   -0.00841    0.03184   -0.01821
AFIX  43
H5    6    0.629745    0.487879    0.072100    11.00000   -1.20000
AFIX   0
C6    5    0.712127    0.494293    0.262860    11.00000    0.06724    0.06792 =
         0.08489   -0.02931    0.04133   -0.03080
AFIX  43
H6    6    0.692844    0.538392    0.265376    11.00000   -1.20000
AFIX   0
C7    5    0.778445    0.459533    0.375019    11.00000    0.06843    0.08954 =
         0.05741   -0.03528    0.02890   -0.04275
AFIX  43
H7    6    0.803443    0.480261    0.453782    11.00000   -1.20000
AFIX   0
C8    5    0.807849    0.396442    0.373326    11.00000    0.05186    0.08583 =
         0.04360   -0.02222    0.02358   -0.03846
C9    5    0.522592    0.370061   -0.071503    11.00000    0.05422    0.18737 =
         0.10026   -0.09028    0.02444   -0.01982
AFIX 137
H9A   6    0.474999    0.353378   -0.027794    11.00000   -1.50000
H9B   6    0.502323    0.343817   -0.146432    11.00000   -1.50000
H9C   6    0.495947    0.414491   -0.097417    11.00000   -1.50000
AFIX   0
C10   5    0.666109    0.367778    0.015257    11.00000    0.05345    0.06218 =
         0.03548   -0.00202    0.02120   -0.00498
AFIX  13
H10   6    0.691035    0.321594    0.033669    11.00000   -1.20000
AFIX   0
C11   5    0.744609    0.395183   -0.044741    11.00000    0.13878    0.15411 =
         0.07771   -0.04177    0.07897   -0.07112
AFIX 137
H11A  6    0.731099    0.369054   -0.118026    11.00000   -1.50000
H11B  6    0.837880    0.395109    0.016938    11.00000   -1.50000
H11C  6    0.716013    0.439247   -0.072241    11.00000   -1.50000
AFIX   0
C12   5    0.828730    0.363054    0.585091    11.00000    0.12741    0.15407 =
         0.05270   -0.01502    0.04387   -0.06186
AFIX 137
H12A  6    0.878088    0.335585    0.658786    11.00000   -1.50000
H12B  6    0.737807    0.348038    0.539788    11.00000   -1.50000
H12C  6    0.830138    0.407327    0.613169    11.00000   -1.50000
AFIX   0
C13   5    0.891703    0.360250    0.496536    11.00000    0.07269    0.10067 =
         0.03778   -0.01311    0.01695   -0.04618
AFIX  13
H13   6    0.899021    0.314403    0.476137    11.00000   -1.20000
AFIX   0
C14   5    1.029212    0.390016    0.560706    11.00000    0.06614    0.16458 =
         0.08206    0.02578    0.00282   -0.04867
AFIX 137
H14A  6    1.023315    0.434514    0.583914    11.00000   -1.50000
H14B  6    1.066984    0.389044    0.502217    11.00000   -1.50000
H14C  6    1.085206    0.365510    0.636992    11.00000   -1.50000
AFIX   0
PART    1
same si2 > c22
SI1   3    0.478613    0.287742    0.555635    10.50000    0.03584    0.06736 =
         0.02235    0.00031    0.01407    0.00287
C15   5    0.488355    0.250000    0.409211    10.50000    0.02869    0.13548 =
         0.02283    0.00000    0.01402    0.00000
AFIX  23
H15A  6    0.521340    0.205463    0.429347    10.50000   -1.20000
H15B  6    0.550723    0.274908    0.390896    10.50000   -1.20000
AFIX   0
C16   5    0.625877    0.250000    0.699038    10.50000    0.05089    0.11673 =
         0.02169    0.00000    0.01359    0.00000
AFIX 137
H16A  6    0.627605    0.203724    0.685693    10.50000   -1.50000
H16B  6    0.617345    0.257763    0.775816    10.50000   -1.50000
H16C  6    0.707442    0.269354    0.708406    10.50000   -1.50000
AFIX   0
C17   5    0.477682    0.377770    0.564657    10.50000    0.05861    0.06941 =
         0.03268   -0.00203    0.01786    0.00595
AFIX 137
H17A  6    0.400201    0.394597    0.491224    10.50000   -1.50000
H17B  6    0.557106    0.394869    0.565033    10.50000   -1.50000
H17C  6    0.475254    0.390744    0.642412    10.50000   -1.50000
AFIX   0
C18   5    0.331334    0.250000    0.567761    10.50000    0.04458    0.12497 =
         0.03150    0.00000    0.02508    0.00000
AFIX 137
H18A  6    0.331990    0.203437    0.557108    10.50000   -1.50000
H18B  6    0.249400    0.267805    0.501430    10.50000   -1.50000
H18C  6    0.338052    0.259652    0.650885    10.50000   -1.50000
AFIX   0
SI2   3    0.182881    0.293701   -0.048971    10.50000    0.03041    0.05987 =
         0.02155   -0.00304    0.00856    0.00181
C19   5    0.334794    0.250000    0.095232    10.50000    0.02297    0.20356 =
         0.02239    0.00000    0.00631    0.00000
AFIX  23
H19A  6    0.417271    0.272668    0.113644    10.50000   -1.20000
H19B  6    0.342137    0.205320    0.071264    10.50000   -1.20000
AFIX   0
C20   5    0.026353    0.250000   -0.059602    10.50000    0.02122    0.14858 =
         0.02823    0.00000    0.00400    0.00000
AFIX 137
H20A  6   -0.006943    0.219659   -0.130384    10.50000   -1.50000
H20B  6   -0.041523    0.281816   -0.073101    10.50000   -1.50000
H20C  6    0.049697    0.226797    0.019393    10.50000   -1.50000
AFIX   0
C21   5    0.194704    0.250000   -0.191144    10.50000    0.05238    0.16931 =
         0.02430    0.00000    0.01614    0.00000
AFIX 137
H21A  6    0.218822    0.204977   -0.169068    10.50000   -1.50000
H21B  6    0.261505    0.271123   -0.207210    10.50000   -1.50000
H21C  6    0.109618    0.252344   -0.267281    10.50000   -1.50000
AFIX   0
C22   5    0.167319    0.382279   -0.057596    10.50000    0.04536    0.08680 =
         0.03262   -0.00737    0.00901    0.00387
AFIX 137
H22A  6    0.085955    0.394351   -0.132376    10.50000   -1.50000
H22B  6    0.242328    0.400907   -0.063608    10.50000   -1.50000
H22C  6    0.165449    0.398388    0.018637    10.50000   -1.50000
AFIX   0
PART    3
same si4 > C27
SI3   3    0.231366    0.096573    0.168068    10.50000    0.04411    0.05261 =
         0.04151   -0.00355    0.02458   -0.00112
C23   5    0.197947    0.173498    0.225629    10.50000    0.02533    0.05688 =
         0.02592    0.00501    0.01277    0.00332
AFIX  23
H23A  6    0.197982    0.164168    0.306928    10.50000   -1.20000
H23B  6    0.107182    0.185990    0.165115    10.50000   -1.20000
AFIX   0
C24   5    0.408825    0.079061    0.227394    10.50000    0.04181    0.08280 =
         0.03883   -0.01754    0.01659    0.00133
AFIX 137
H24A  6    0.446567    0.110396    0.192366    10.50000   -1.50000
H24B  6    0.419081    0.035825    0.201094    10.50000   -1.50000
H24C  6    0.454237    0.081745    0.319950    10.50000   -1.50000
AFIX   0
C25   5    0.163096    0.029115    0.223477    10.50000    0.09602    0.05916 =
         0.08146    0.00179    0.05874   -0.00975
AFIX 137
H25A  6    0.207247    0.028023    0.316161    10.50000   -1.50000
H25B  6    0.177561   -0.011598    0.190913    10.50000   -1.50000
H25C  6    0.068822    0.035684    0.192297    10.50000   -1.50000
AFIX   0
C26   5    0.156155    0.093997   -0.009494    10.50000    0.07653    0.05882 =
         0.03839   -0.01550    0.01970    0.00947
AFIX 137
H26A  6    0.210518    0.118761   -0.037144    10.50000   -1.50000
H26B  6    0.067835    0.112468   -0.046441    10.50000   -1.50000
H26C  6    0.150939    0.049420   -0.037380    10.50000   -1.50000
AFIX   0
PART    2
SI4   3    0.310643    0.091090    0.332934    10.50000    0.04223    0.05646 =
         0.04122    0.01299    0.01948    0.00500
C23A  5    0.223381    0.168331    0.280773    10.50000    0.02533    0.05688 =
         0.02592    0.00501    0.01277    0.00332
AFIX  23
H23C  6    0.192528    0.179625    0.343015    10.50000   -1.20000
H23D  6    0.143929    0.159812    0.199842    10.50000   -1.20000
AFIX   0
C24A  5    0.432825    0.077890    0.273804    10.50000    0.05106    0.07268 =
         0.04728   -0.00191    0.02234    0.01536
AFIX 137
H24D  6    0.387099    0.074031    0.181414    10.50000   -1.50000
H24E  6    0.482011    0.038433    0.310765    10.50000   -1.50000
H24F  6    0.493552    0.114271    0.298169    10.50000   -1.50000
AFIX   0
C25A  5    0.191866    0.022966    0.274947    10.50000    0.07202    0.05219 =
         0.06999    0.01546    0.03208   -0.00300
AFIX 137
H25D  6    0.130634    0.026473    0.310422    10.50000   -1.50000
H25E  6    0.239717   -0.017674    0.301601    10.50000   -1.50000
H25F  6    0.142928    0.024356    0.182395    10.50000   -1.50000
AFIX   0
C27   5    0.405372    0.086399    0.510498    10.50000    0.07767    0.08790 =
         0.04314    0.03124    0.02190    0.02452
AFIX 137
H27A  6    0.457419    0.046905    0.534987    10.50000   -1.50000
H27B  6    0.344120    0.086335    0.546247    10.50000   -1.50000
H27C  6    0.463893    0.123515    0.542701    10.50000   -1.50000
AFIX   0
HKLF    4

REM  test_83 in P2(1)/m
REM R1 =  0.0579 for    3752 Fo > 4sig(Fo)  and  0.0807 for all    5035 data
REM    317 parameters refined using     62 restraints

END

WGHT      0.0979      0.0000

REM Highest difference peak  0.582,  deepest hole -0.749,  1-sigma level  0.070
Q1    1   0.2685  0.2017  0.2209  11.00000  0.05    0.46
Q2    1   0.3825  0.2500  0.2592  10.50000  0.05    0.37
Q3    1   0.6652  0.4230 -0.0775  11.00000  0.05    0.35
Q4    1   0.3149  0.2935  0.3124  11.00000  0.05    0.35
Q5    1   0.8390  0.3313  0.5734  11.00000  0.05    0.34
Q6    1   0.9314  0.2500  0.2896  10.50000  0.05    0.34
Q7    1   0.4799  0.2500  0.2622  10.50000  0.05    0.33
Q8    1   0.2376  0.2737  0.2708  11.00000  0.05    0.33
Q9    1   0.3935  0.2500  0.5791  10.50000  0.05    0.32
Q10   1   0.4603  0.3878 -0.0619  11.00000  0.05    0.31
Q11   1   0.4954  0.2500  0.4743  10.50000  0.05    0.31
Q12   1   0.5365  0.3395 -0.0429  11.00000  0.05    0.30
Q13   1   0.8814  0.3633  0.6265  11.00000  0.05    0.30
Q14   1   0.3225  0.0924  0.1988  11.00000  0.05    0.30
Q15   1   0.3834  0.2500  0.0583  10.50000  0.05    0.29
Q16   1   0.1802  0.2500 -0.1081  10.50000  0.05    0.27
Q17   1   0.8546  0.2984  0.2475  11.00000  0.05    0.26
Q18   1   0.7069  0.2776  0.2767  11.00000  0.05    0.25
Q19   1   0.0228  0.2500  0.0032  10.50000  0.05    0.24
Q20   1   1.0345  0.3624  0.5277  11.00000  0.05    0.23
;
_shelx_res_checksum              38625
_chemical_properties_physical    
'Air-sensitive, Moisture-sensitive, Oxygen-sensitive'
####################################################################### 
# 
# This file contains crystal structure data downloaded from the 
# Cambridge Structural Database (CSD) hosted by the Cambridge 
# Crystallographic Data Centre (CCDC).
# 
# Full information about CCDC data access policies and citation 
# guidelines are available at http://www.ccdc.cam.ac.uk/access/V1 
# 
# Audit and citation data items may have been added by the CCDC. 
# Please retain this information to preserve the provenance of 
# this file and to allow appropriate attribution of the data. 
# 
#######################################################################

data_ligar3
_database_code_depnum_ccdc_archive 'CCDC 1405461'
_audit_update_record             
;
2015-06-08 deposited with the CCDC.
2015-07-03 downloaded from the CCDC.
;


#-----------------------------------------------------------------------------
#-----------------COMPOUND 3-------------------------------------------------
#---------------------------------------------------------------------------


_audit_creation_method           SHELXL-2013
_chemical_name_systematic        
;
 ?
;
_chemical_name_common            ?
_chemical_melting_point          ?
_chemical_formula_moiety         'C47 H84 Ga Li N2 O2 Si3'
_chemical_formula_sum            'C47 H84 Ga Li N2 O2 Si3'
_chemical_formula_weight         870.09

loop_
_atom_type_symbol
_atom_type_description
_atom_type_scat_dispersion_real
_atom_type_scat_dispersion_imag
_atom_type_scat_source
Ga Ga 0.2307 1.6083 'International Tables Vol C Tables 4.2.6.8 and 6.1.1.4'
Li Li -0.0003 0.0001 'International Tables Vol C Tables 4.2.6.8 and 6.1.1.4'
Si Si 0.0817 0.0704 'International Tables Vol C Tables 4.2.6.8 and 6.1.1.4'
O O 0.0106 0.0060 'International Tables Vol C Tables 4.2.6.8 and 6.1.1.4'
N N 0.0061 0.0033 'International Tables Vol C Tables 4.2.6.8 and 6.1.1.4'
C C 0.0033 0.0016 'International Tables Vol C Tables 4.2.6.8 and 6.1.1.4'
H H 0.0000 0.0000 'International Tables Vol C Tables 4.2.6.8 and 6.1.1.4'

_space_group_crystal_system      monoclinic
_space_group_IT_number           14
_space_group_name_H-M_alt        'P 21/n'
_space_group_name_Hall           '-P 2yn'

_shelx_space_group_comment       
;
The symmetry employed for this shelxl refinement is uniquely defined
by the following loop, which should always be used as a source of
symmetry information in preference to the above space-group names.
They are only intended as comments.
;

loop_
_space_group_symop_operation_xyz
'x, y, z'
'-x+1/2, y+1/2, -z+1/2'
'-x, -y, -z'
'x-1/2, -y-1/2, z-1/2'

_cell_length_a                   11.5267(5)
_cell_length_b                   18.7832(8)
_cell_length_c                   24.6800(10)
_cell_angle_alpha                90
_cell_angle_beta                 90.988(4)
_cell_angle_gamma                90
_cell_volume                     5342.6(4)
_cell_formula_units_Z            4
_cell_measurement_temperature    123(2)
_cell_measurement_reflns_used    12547
_cell_measurement_theta_min      3.2003
_cell_measurement_theta_max      29.6180

_exptl_crystal_description       plate
_exptl_crystal_colour            colourless
_exptl_crystal_density_meas      ?
_exptl_crystal_density_method    ?
_exptl_crystal_density_diffrn    1.082
_exptl_crystal_F_000             1888
_exptl_transmission_factor_min   ?
_exptl_transmission_factor_max   ?
_exptl_crystal_size_max          0.5
_exptl_crystal_size_mid          0.2
_exptl_crystal_size_min          0.2
_exptl_absorpt_coefficient_mu    0.616
_shelx_estimated_absorpt_T_min   ?
_shelx_estimated_absorpt_T_max   ?
_exptl_absorpt_correction_type   multi-scan
_exptl_absorpt_correction_T_min  0.66618
_exptl_absorpt_correction_T_max  1.00000
_exptl_absorpt_process_details   
;
CrysAlisPro, Oxford Diffraction Ltd.,
Version 1.171.34.40 (release 27-08-2010 CrysAlis171 .NET)
(compiled Aug 27 2010,11:50:40)
Empirical absorption correction using spherical harmonics,
 implemented in SCALE3 ABSPACK scaling algorithm.
;

_exptl_special_details           
;
 ?
;

_diffrn_ambient_temperature      123(2)
_diffrn_radiation_wavelength     0.71073
_diffrn_radiation_type           MoK\a
_diffrn_source                   ?
_diffrn_measurement_device_type  'Oxford Diffraction XCalibur E'
_diffrn_measurement_method       'omega scans'
_diffrn_detector_area_resol_mean ?
_diffrn_reflns_number            33505
_diffrn_reflns_av_unetI/netI     0.0586
_diffrn_reflns_av_R_equivalents  0.0405
_diffrn_reflns_limit_h_min       -15
_diffrn_reflns_limit_h_max       15
_diffrn_reflns_limit_k_min       -25
_diffrn_reflns_limit_k_max       23
_diffrn_reflns_limit_l_min       -33
_diffrn_reflns_limit_l_max       33
_diffrn_reflns_theta_min         3.207
_diffrn_reflns_theta_max         29.684
_diffrn_reflns_theta_full        27.000
_diffrn_measured_fraction_theta_max 0.914
_diffrn_measured_fraction_theta_full 0.998
_diffrn_reflns_Laue_measured_fraction_max 0.914
_diffrn_reflns_Laue_measured_fraction_full 0.998
_diffrn_reflns_point_group_measured_fraction_max 0.914
_diffrn_reflns_point_group_measured_fraction_full 0.998
_reflns_number_total             13836
_reflns_number_gt                9993
_reflns_threshold_expression     'I > 2\s(I)'
_reflns_Friedel_coverage         0.000
_reflns_Friedel_fraction_max     .
_reflns_Friedel_fraction_full    .

_reflns_special_details          
;
 Reflections were merged by SHELXL according to the crystal
 class for the calculation of statistics and refinement.
 
 _reflns_Friedel_fraction is defined as the number of unique
 Friedel pairs measured divided by the number that would be
 possible theoretically, ignoring centric projections and
 systematic absences.
;

_computing_data_collection       
;
CrysAlisPro, Oxford Diffraction Ltd.,
Version 1.171.34.40 (release 27-08-2010 CrysAlis171 .NET)
(compiled Aug 27 2010,11:50:40)
;
_computing_cell_refinement       
;
CrysAlisPro, Oxford Diffraction Ltd.,
Version 1.171.34.40 (release 27-08-2010 CrysAlis171 .NET)
(compiled Aug 27 2010,11:50:40)
;
_computing_data_reduction        
;
CrysAlisPro, Oxford Diffraction Ltd.,
Version 1.171.34.40 (release 27-08-2010 CrysAlis171 .NET)
(compiled Aug 27 2010,11:50:40)
;
_computing_structure_solution    ?
_computing_structure_refinement  'SHELXL-2013 (Sheldrick, 2013)'
_computing_molecular_graphics    ?
_computing_publication_material  ?

_refine_special_details          
;
Both THF ligands were desrcibed as disordered. See res file
below for details of restraints and constraints used.
;
_refine_ls_structure_factor_coef Fsqd
_refine_ls_matrix_type           full
_refine_ls_weighting_scheme      calc
_refine_ls_weighting_details     
'w=1/[\s^2^(Fo^2^)+(0.0339P)^2^+4.7119P] where P=(Fo^2^+2Fc^2^)/3'
_atom_sites_solution_primary     direct
_atom_sites_solution_secondary   ?
_atom_sites_solution_hydrogens   mixed
_refine_ls_hydrogen_treatment    mixed
_refine_ls_extinction_method     none
_refine_ls_extinction_coef       .
_refine_ls_number_reflns         13836
_refine_ls_number_parameters     554
_refine_ls_number_restraints     96
_refine_ls_R_factor_all          0.0861
_refine_ls_R_factor_gt           0.0531
_refine_ls_wR_factor_ref         0.1200
_refine_ls_wR_factor_gt          0.1039
_refine_ls_goodness_of_fit_ref   1.065
_refine_ls_restrained_S_all      1.066
_refine_ls_shift/su_max          0.001
_refine_ls_shift/su_mean         0.000

loop_
_atom_site_label
_atom_site_type_symbol
_atom_site_fract_x
_atom_site_fract_y
_atom_site_fract_z
_atom_site_U_iso_or_equiv
_atom_site_adp_type
_atom_site_occupancy
_atom_site_site_symmetry_order
_atom_site_calc_flag
_atom_site_refinement_flags_posn
_atom_site_refinement_flags_adp
_atom_site_refinement_flags_occupancy
_atom_site_disorder_assembly
_atom_site_disorder_group
Ga1 Ga 0.81429(2) 0.28351(2) 0.09068(2) 0.01997(7) Uani 1 1 d . . . . .
Li1 Li 0.6994(4) 0.2012(3) -0.15231(18) 0.0373(11) Uani 1 1 d . . . . .
Si1 Si 0.67714(6) 0.40926(4) 0.15713(3) 0.03047(17) Uani 1 1 d . . . . .
Si2 Si 1.10514(5) 0.31340(4) 0.07916(3) 0.02427(14) Uani 1 1 d . . . . .
Si3 Si 0.69090(7) 0.14645(4) 0.16013(3) 0.03380(17) Uani 1 1 d . . . . .
O1 O 0.66946(17) 0.11940(11) -0.19594(8) 0.0445(5) Uani 1 1 d . U . . .
O2 O 0.6363(5) 0.2784(3) -0.19334(19) 0.0510(13) Uani 0.790(7) 1 d D U P A 1
O2A O 0.604(2) 0.2636(13) -0.1915(8) 0.0510(13) Uani 0.210(7) 1 d D . P A 2
N1 N 0.85428(15) 0.16135(10) -0.05257(7) 0.0169(4) Uani 1 1 d . . . . .
N2 N 0.75166(14) 0.25056(10) -0.03211(7) 0.0168(4) Uani 1 1 d . . . . .
C1 C 0.77476(17) 0.20656(11) -0.07467(9) 0.0176(4) Uani 1 1 d . . . . .
C2 C 0.87813(18) 0.17776(12) 0.00150(9) 0.0182(4) Uani 1 1 d . . . . .
H2 H 0.938(2) 0.1511(13) 0.0221(9) 0.022 Uiso 1 1 d . U . . .
C3 C 0.81435(17) 0.23480(12) 0.01624(8) 0.0175(4) Uani 1 1 d . . . . .
C4 C 0.90847(19) 0.10509(12) -0.08231(9) 0.0195(4) Uani 1 1 d . . . . .
C5 C 0.8714(2) 0.03537(13) -0.07435(9) 0.0234(5) Uani 1 1 d . . . . .
C6 C 0.7732(2) 0.01685(13) -0.03676(10) 0.0275(5) Uani 1 1 d . . . . .
H6 H 0.7535 0.0607 -0.0158 0.033 Uiso 1 1 calc R U . . .
C7 C 0.6650(2) -0.00493(18) -0.06989(13) 0.0447(7) Uani 1 1 d . . . . .
H7A H 0.6813 -0.0486 -0.0901 0.067 Uiso 1 1 calc R U . . .
H7B H 0.6443 0.0332 -0.0954 0.067 Uiso 1 1 calc R U . . .
H7C H 0.6004 -0.0133 -0.0454 0.067 Uiso 1 1 calc R U . . .
C8 C 0.8069(3) -0.04109(15) 0.00375(11) 0.0373(6) Uani 1 1 d . . . . .
H8A H 0.8238 -0.0853 -0.0157 0.056 Uiso 1 1 calc R U . . .
H8B H 0.7427 -0.0492 0.0285 0.056 Uiso 1 1 calc R U . . .
H8C H 0.8759 -0.0261 0.0245 0.056 Uiso 1 1 calc R U . . .
C9 C 0.9260(2) -0.01840(14) -0.10348(10) 0.0296(5) Uani 1 1 d . . . . .
H9 H 0.9025 -0.0665 -0.0988 0.036 Uiso 1 1 calc R U . . .
C10 C 1.0135(2) -0.00258(15) -0.13891(10) 0.0332(6) Uani 1 1 d . . . . .
H10 H 1.0498 -0.0397 -0.1585 0.040 Uiso 1 1 calc R U . . .
C11 C 1.0487(2) 0.06682(15) -0.14603(10) 0.0307(6) Uani 1 1 d . . . . .
H11 H 1.1087 0.0769 -0.1708 0.037 Uiso 1 1 calc R U . . .
C12 C 0.99786(19) 0.12253(13) -0.11768(9) 0.0232(5) Uani 1 1 d . . . . .
C13 C 1.0383(2) 0.19832(14) -0.12611(10) 0.0314(6) Uani 1 1 d . . . . .
H13 H 1.0007 0.2288 -0.0982 0.038 Uiso 1 1 calc R U . . .
C14 C 1.0000(3) 0.22567(17) -0.18181(12) 0.0475(8) Uani 1 1 d . . . . .
H14A H 1.0307 0.1944 -0.2099 0.071 Uiso 1 1 calc R U . . .
H14B H 1.0297 0.2740 -0.1870 0.071 Uiso 1 1 calc R U . . .
H14C H 0.9151 0.2262 -0.1843 0.071 Uiso 1 1 calc R U . . .
C16 C 1.1695(2) 0.20516(18) -0.11837(13) 0.0465(8) Uani 1 1 d . . . . .
H16A H 1.1924 0.1863 -0.0827 0.070 Uiso 1 1 calc R U . . .
H16B H 1.1917 0.2554 -0.1207 0.070 Uiso 1 1 calc R U . . .
H16C H 1.2085 0.1781 -0.1467 0.070 Uiso 1 1 calc R U . . .
C17 C 0.66667(19) 0.30626(12) -0.03702(9) 0.0206(5) Uani 1 1 d . . . . .
C18 C 0.7029(2) 0.37486(13) -0.05069(10) 0.0261(5) Uani 1 1 d . . . . .
C19 C 0.8283(2) 0.39186(14) -0.06144(12) 0.0358(6) Uani 1 1 d . . . . .
H19 H 0.8761 0.3503 -0.0491 0.043 Uiso 1 1 calc R U . . .
C20 C 0.8474(3) 0.4016(2) -0.12174(14) 0.0616(10) Uani 1 1 d . . . . .
H20A H 0.8240 0.3582 -0.1411 0.092 Uiso 1 1 calc R U . . .
H20B H 0.9296 0.4111 -0.1280 0.092 Uiso 1 1 calc R U . . .
H20C H 0.8007 0.4418 -0.1350 0.092 Uiso 1 1 calc R U . . .
C21 C 0.8710(3) 0.45713(17) -0.03054(14) 0.0542(9) Uani 1 1 d . . . . .
H21A H 0.8257 0.4988 -0.0420 0.081 Uiso 1 1 calc R U . . .
H21B H 0.9531 0.4652 -0.0382 0.081 Uiso 1 1 calc R U . . .
H21C H 0.8617 0.4494 0.0084 0.081 Uiso 1 1 calc R U . . .
C22 C 0.6183(2) 0.42764(14) -0.05421(11) 0.0366(6) Uani 1 1 d . . . . .
H22 H 0.6404 0.4747 -0.0635 0.044 Uiso 1 1 calc R U . . .
C23 C 0.5039(2) 0.41335(16) -0.04454(12) 0.0405(7) Uani 1 1 d . . . . .
H23 H 0.4479 0.4504 -0.0470 0.049 Uiso 1 1 calc R U . . .
C24 C 0.4702(2) 0.34529(16) -0.03131(12) 0.0398(7) Uani 1 1 d . . . . .
H24 H 0.3907 0.3358 -0.0249 0.048 Uiso 1 1 calc R U . . .
C25 C 0.55097(19) 0.28984(14) -0.02719(10) 0.0277(5) Uani 1 1 d . . . . .
C26 C 0.5145(2) 0.21493(15) -0.01295(13) 0.0393(7) Uani 1 1 d . . . . .
H26 H 0.5830 0.1906 0.0042 0.047 Uiso 1 1 calc R U . . .
C27 C 0.4796(3) 0.17242(19) -0.06358(16) 0.0635(11) Uani 1 1 d . . . . .
H27A H 0.4530 0.1250 -0.0529 0.095 Uiso 1 1 calc R U . . .
H27B H 0.5467 0.1678 -0.0872 0.095 Uiso 1 1 calc R U . . .
H27C H 0.4168 0.1973 -0.0831 0.095 Uiso 1 1 calc R U . . .
C28 C 0.4162(2) 0.21264(18) 0.02729(13) 0.0483(8) Uani 1 1 d . . . . .
H28A H 0.4342 0.2445 0.0577 0.073 Uiso 1 1 calc R U . . .
H28B H 0.4071 0.1639 0.0408 0.073 Uiso 1 1 calc R U . . .
H28C H 0.3439 0.2280 0.0093 0.073 Uiso 1 1 calc R U . . .
C29 C 0.6767(2) 0.34852(14) 0.09819(10) 0.0278(5) Uani 1 1 d . . . . .
H29A H 0.6702 0.3778 0.0649 0.033 Uiso 1 1 calc R U . . .
H29B H 0.6061 0.3186 0.0998 0.033 Uiso 1 1 calc R U . . .
C30 C 0.7532(3) 0.49385(16) 0.13999(12) 0.0450(7) Uani 1 1 d . . . . .
H30A H 0.8350 0.4838 0.1331 0.067 Uiso 1 1 calc R U . . .
H30B H 0.7474 0.5272 0.1703 0.067 Uiso 1 1 calc R U . . .
H30C H 0.7170 0.5149 0.1075 0.067 Uiso 1 1 calc R U . . .
C31 C 0.5249(2) 0.4302(2) 0.17844(13) 0.0517(9) Uani 1 1 d . . . . .
H31A H 0.4850 0.4571 0.1496 0.078 Uiso 1 1 calc R U . . .
H31B H 0.5275 0.4587 0.2117 0.078 Uiso 1 1 calc R U . . .
H31C H 0.4830 0.3857 0.1851 0.078 Uiso 1 1 calc R U . . .
C32 C 0.7517(2) 0.37190(16) 0.21933(10) 0.0361(6) Uani 1 1 d . . . . .
H32A H 0.7118 0.3284 0.2306 0.054 Uiso 1 1 calc R U . . .
H32B H 0.7495 0.4071 0.2486 0.054 Uiso 1 1 calc R U . . .
H32C H 0.8326 0.3608 0.2111 0.054 Uiso 1 1 calc R U . . .
C33 C 0.9621(2) 0.34151(14) 0.10295(10) 0.0287(5) Uani 1 1 d . . . . .
H33A H 0.9471 0.3891 0.0870 0.034 Uiso 1 1 calc R U . . .
H33B H 0.9703 0.3486 0.1426 0.034 Uiso 1 1 calc R U . . .
C34 C 1.2276(2) 0.36407(16) 0.11295(12) 0.0395(7) Uani 1 1 d . . . . .
H34A H 1.2120 0.4153 0.1105 0.059 Uiso 1 1 calc R U . . .
H34B H 1.3004 0.3533 0.0947 0.059 Uiso 1 1 calc R U . . .
H34C H 1.2341 0.3500 0.1511 0.059 Uiso 1 1 calc R U . . .
C35 C 1.1330(2) 0.21737(14) 0.09524(11) 0.0329(6) Uani 1 1 d . . . . .
H35A H 1.1098 0.2074 0.1325 0.049 Uiso 1 1 calc R U . . .
H35B H 1.2159 0.2071 0.0915 0.049 Uiso 1 1 calc R U . . .
H35C H 1.0880 0.1873 0.0701 0.049 Uiso 1 1 calc R U . . .
C36 C 1.1152(2) 0.32663(16) 0.00440(11) 0.0358(6) Uani 1 1 d . . . . .
H36A H 1.0541 0.2991 -0.0141 0.054 Uiso 1 1 calc R U . . .
H36B H 1.1913 0.3105 -0.0078 0.054 Uiso 1 1 calc R U . . .
H36C H 1.1056 0.3773 -0.0042 0.054 Uiso 1 1 calc R U . . .
C37 C 0.8169(2) 0.20335(13) 0.14593(9) 0.0270(5) Uani 1 1 d . . . . .
H37A H 0.8804 0.1710 0.1354 0.032 Uiso 1 1 calc R U . . .
H37B H 0.8410 0.2250 0.1809 0.032 Uiso 1 1 calc R U . . .
C38 C 0.5547(3) 0.19684(19) 0.17400(13) 0.0499(8) Uani 1 1 d . . . . .
H38A H 0.5691 0.2308 0.2035 0.075 Uiso 1 1 calc R U . . .
H38B H 0.4937 0.1635 0.1844 0.075 Uiso 1 1 calc R U . . .
H38C H 0.5300 0.2227 0.1413 0.075 Uiso 1 1 calc R U . . .
C39 C 0.7183(3) 0.0908(2) 0.22249(14) 0.0611(10) Uani 1 1 d . . . . .
H39A H 0.7889 0.0626 0.2179 0.092 Uiso 1 1 calc R U . . .
H39B H 0.6523 0.0589 0.2280 0.092 Uiso 1 1 calc R U . . .
H39C H 0.7280 0.1221 0.2541 0.092 Uiso 1 1 calc R U . . .
C40 C 0.6608(3) 0.08321(17) 0.10304(13) 0.0454(7) Uani 1 1 d . . . . .
H40A H 0.6423 0.1102 0.0700 0.068 Uiso 1 1 calc R U . . .
H40B H 0.5949 0.0528 0.1121 0.068 Uiso 1 1 calc R U . . .
H40C H 0.7294 0.0536 0.0971 0.068 Uiso 1 1 calc R U . . .
C41 C 0.754(2) 0.0754(12) -0.2167(13) 0.045(2) Uani 0.533(15) 1 d D U P B 1
H41A H 0.8069 0.0585 -0.1873 0.054 Uiso 0.533(15) 1 calc R U P B 1
H41B H 0.8009 0.1015 -0.2436 0.054 Uiso 0.533(15) 1 calc R U P B 1
C42 C 0.6926(12) 0.0133(8) -0.2433(7) 0.059(3) Uani 0.533(15) 1 d D U P B 1
H42A H 0.7341 -0.0036 -0.2756 0.071 Uiso 0.533(15) 1 calc R U P B 1
H42B H 0.6828 -0.0267 -0.2177 0.071 Uiso 0.533(15) 1 calc R U P B 1
C43 C 0.5779(14) 0.0468(10) -0.2585(8) 0.055(2) Uani 0.533(15) 1 d D U P B 1
H43A H 0.5171 0.0100 -0.2634 0.065 Uiso 0.533(15) 1 calc R U P B 1
H43B H 0.5840 0.0744 -0.2925 0.065 Uiso 0.533(15) 1 calc R U P B 1
C44 C 0.5506(11) 0.0952(7) -0.2114(5) 0.050(2) Uani 0.533(15) 1 d D U P B 1
H44A H 0.5003 0.1354 -0.2227 0.060 Uiso 0.533(15) 1 calc R U P B 1
H44B H 0.5135 0.0688 -0.1815 0.060 Uiso 0.533(15) 1 calc R U P B 1
C45 C 0.6756(6) 0.3021(3) -0.2456(2) 0.0736(18) Uani 0.790(7) 1 d D U P A 1
H45A H 0.6773 0.2619 -0.2715 0.088 Uiso 0.790(7) 1 calc R U P A 1
H45B H 0.7546 0.3226 -0.2423 0.088 Uiso 0.790(7) 1 calc R U P A 1
C46 C 0.5897(6) 0.3584(4) -0.2647(2) 0.0823(18) Uani 0.790(7) 1 d D U P A 1
H46A H 0.6284 0.3964 -0.2855 0.099 Uiso 0.790(7) 1 calc R U P A 1
H46B H 0.5266 0.3373 -0.2872 0.099 Uiso 0.790(7) 1 calc R U P A 1
C47 C 0.5457(5) 0.3854(3) -0.2122(2) 0.0751(17) Uani 0.790(7) 1 d D U P A 1
H47A H 0.4701 0.4099 -0.2170 0.090 Uiso 0.790(7) 1 calc R U P A 1
H47B H 0.6018 0.4184 -0.1946 0.090 Uiso 0.790(7) 1 calc R U P A 1
C48 C 0.5334(8) 0.3179(4) -0.1800(3) 0.0659(15) Uani 0.790(7) 1 d D U P A 1
H48A H 0.5308 0.3279 -0.1407 0.079 Uiso 0.790(7) 1 calc R U P A 1
H48B H 0.4624 0.2916 -0.1911 0.079 Uiso 0.790(7) 1 calc R U P A 1
C41A C 0.740(2) 0.0601(14) -0.2162(15) 0.045(2) Uani 0.467(15) 1 d D . P B 2
H41C H 0.7927 0.0414 -0.1873 0.054 Uiso 0.467(15) 1 calc R U P B 2
H41D H 0.7876 0.0754 -0.2472 0.054 Uiso 0.467(15) 1 calc R U P B 2
C42A C 0.6519(13) 0.0047(9) -0.2335(8) 0.059(3) Uani 0.467(15) 1 d D . P B 2
H42C H 0.6844 -0.0278 -0.2609 0.071 Uiso 0.467(15) 1 calc R U P B 2
H42D H 0.6264 -0.0236 -0.2021 0.071 Uiso 0.467(15) 1 calc R U P B 2
C43A C 0.5528(17) 0.0471(10) -0.2571(10) 0.055(2) Uani 0.467(15) 1 d D . P B 2
H43C H 0.4775 0.0238 -0.2502 0.065 Uiso 0.467(15) 1 calc R U P B 2
H43D H 0.5613 0.0536 -0.2967 0.065 Uiso 0.467(15) 1 calc R U P B 2
C44A C 0.5622(13) 0.1175(8) -0.2276(6) 0.050(2) Uani 0.467(15) 1 d D . P B 2
H44C H 0.5612 0.1571 -0.2541 0.060 Uiso 0.467(15) 1 calc R U P B 2
H44D H 0.4953 0.1235 -0.2034 0.060 Uiso 0.467(15) 1 calc R U P B 2
C45A C 0.622(2) 0.2772(13) -0.2481(8) 0.0736(18) Uani 0.210(7) 1 d D . P A 2
H45C H 0.5684 0.2492 -0.2714 0.088 Uiso 0.210(7) 1 calc R U P A 2
H45D H 0.7032 0.2676 -0.2586 0.088 Uiso 0.210(7) 1 calc R U P A 2
C46A C 0.594(2) 0.3571(13) -0.2496(11) 0.0823(18) Uani 0.210(7) 1 d D . P A 2
H46C H 0.6534 0.3860 -0.2306 0.099 Uiso 0.210(7) 1 calc R U P A 2
H46D H 0.5820 0.3749 -0.2870 0.099 Uiso 0.210(7) 1 calc R U P A 2
C47A C 0.4800(19) 0.3541(11) -0.2185(8) 0.0751(17) Uani 0.210(7) 1 d D . P A 2
H47C H 0.4458 0.4016 -0.2118 0.090 Uiso 0.210(7) 1 calc R U P A 2
H47D H 0.4217 0.3215 -0.2348 0.090 Uiso 0.210(7) 1 calc R U P A 2
C48A C 0.543(4) 0.3229(18) -0.1693(10) 0.0659(15) Uani 0.210(7) 1 d D . P A 2
H48C H 0.5976 0.3580 -0.1529 0.079 Uiso 0.210(7) 1 calc R U P A 2
H48D H 0.4878 0.3072 -0.1416 0.079 Uiso 0.210(7) 1 calc R U P A 2

loop_
_atom_site_aniso_label
_atom_site_aniso_U_11
_atom_site_aniso_U_22
_atom_site_aniso_U_33
_atom_site_aniso_U_23
_atom_site_aniso_U_13
_atom_site_aniso_U_12
Ga1 0.01980(12) 0.02204(13) 0.01805(12) -0.00296(10) 0.00028(9) 0.00281(11)
Li1 0.046(3) 0.037(3) 0.029(2) -0.0024(19) -0.0122(19) 0.006(2)
Si1 0.0292(3) 0.0360(4) 0.0261(4) -0.0109(3) -0.0027(3) 0.0116(3)
Si2 0.0206(3) 0.0237(3) 0.0285(4) -0.0026(3) -0.0011(3) -0.0018(3)
Si3 0.0363(4) 0.0371(4) 0.0283(4) 0.0043(3) 0.0078(3) -0.0039(3)
O1 0.0368(10) 0.0474(13) 0.0488(12) -0.0183(10) -0.0173(9) 0.0074(10)
O2 0.077(4) 0.042(3) 0.0328(12) 0.0061(15) -0.0142(18) 0.020(2)
O2A 0.077(4) 0.042(3) 0.0328(12) 0.0061(15) -0.0142(18) 0.020(2)
N1 0.0164(8) 0.0180(9) 0.0164(9) -0.0008(7) 0.0011(7) 0.0016(7)
N2 0.0149(8) 0.0163(9) 0.0192(9) 0.0000(7) -0.0005(7) 0.0005(7)
C1 0.0159(9) 0.0170(11) 0.0198(11) 0.0003(8) 0.0004(8) 0.0002(8)
C2 0.0170(10) 0.0201(11) 0.0173(10) 0.0005(8) -0.0035(8) 0.0015(9)
C3 0.0145(9) 0.0208(11) 0.0172(10) -0.0007(8) 0.0009(8) -0.0005(8)
C4 0.0205(10) 0.0213(11) 0.0166(11) -0.0027(9) -0.0031(8) 0.0058(9)
C5 0.0267(11) 0.0225(12) 0.0207(11) -0.0023(9) -0.0044(9) 0.0029(10)
C6 0.0308(12) 0.0199(12) 0.0319(13) -0.0015(10) 0.0025(10) -0.0026(10)
C7 0.0342(14) 0.0502(19) 0.0496(18) 0.0115(15) -0.0051(13) -0.0089(14)
C8 0.0491(16) 0.0322(15) 0.0306(14) 0.0026(11) 0.0016(12) 0.0002(13)
C9 0.0353(13) 0.0211(12) 0.0322(14) -0.0054(10) -0.0035(11) 0.0054(11)
C10 0.0373(14) 0.0329(15) 0.0293(14) -0.0115(11) -0.0020(11) 0.0138(12)
C11 0.0268(12) 0.0413(16) 0.0242(13) -0.0045(11) 0.0049(10) 0.0089(12)
C12 0.0225(11) 0.0268(13) 0.0205(11) -0.0003(9) -0.0006(9) 0.0049(10)
C13 0.0309(12) 0.0330(15) 0.0306(14) -0.0005(11) 0.0111(10) -0.0006(11)
C14 0.0530(18) 0.0483(19) 0.0415(17) 0.0154(14) 0.0122(14) 0.0016(16)
C16 0.0343(15) 0.052(2) 0.0531(19) -0.0055(15) 0.0105(13) -0.0086(14)
C17 0.0214(10) 0.0197(11) 0.0205(11) -0.0028(9) -0.0044(8) 0.0048(9)
C18 0.0302(12) 0.0212(12) 0.0266(13) 0.0000(10) -0.0087(10) 0.0029(10)
C19 0.0316(13) 0.0240(14) 0.0515(18) 0.0100(12) -0.0084(12) -0.0049(11)
C20 0.054(2) 0.068(3) 0.063(2) -0.0113(19) 0.0165(17) -0.0263(19)
C21 0.060(2) 0.0447(19) 0.057(2) 0.0096(15) -0.0232(16) -0.0209(17)
C22 0.0468(16) 0.0220(13) 0.0408(16) 0.0020(11) -0.0110(13) 0.0087(12)
C23 0.0388(15) 0.0319(16) 0.0505(18) -0.0018(13) -0.0074(13) 0.0214(13)
C24 0.0237(12) 0.0435(17) 0.0521(18) -0.0018(14) 0.0006(12) 0.0121(12)
C25 0.0192(10) 0.0291(13) 0.0346(14) -0.0004(11) -0.0007(9) 0.0050(10)
C26 0.0169(11) 0.0338(15) 0.067(2) 0.0078(14) 0.0059(11) 0.0014(12)
C27 0.0451(18) 0.045(2) 0.101(3) -0.024(2) 0.0313(19) -0.0174(16)
C28 0.0303(14) 0.054(2) 0.061(2) 0.0116(16) 0.0074(13) -0.0069(15)
C29 0.0256(12) 0.0338(14) 0.0241(12) -0.0069(10) -0.0009(9) 0.0071(11)
C30 0.0570(19) 0.0374(17) 0.0403(17) -0.0108(13) -0.0080(14) 0.0075(15)
C31 0.0367(15) 0.070(2) 0.0484(19) -0.0244(17) -0.0020(13) 0.0230(16)
C32 0.0333(13) 0.0487(18) 0.0264(13) -0.0079(12) 0.0022(11) 0.0087(13)
C33 0.0252(12) 0.0300(14) 0.0307(13) -0.0069(11) -0.0010(10) -0.0014(11)
C34 0.0305(13) 0.0364(16) 0.0511(18) -0.0044(13) -0.0084(12) -0.0059(12)
C35 0.0272(12) 0.0306(14) 0.0410(15) 0.0000(12) 0.0011(10) 0.0034(11)
C36 0.0267(12) 0.0455(17) 0.0354(15) 0.0012(12) 0.0037(11) 0.0017(12)
C37 0.0314(12) 0.0294(14) 0.0204(12) 0.0016(10) 0.0026(9) 0.0027(11)
C38 0.0411(16) 0.061(2) 0.0477(18) -0.0043(16) 0.0176(14) -0.0011(16)
C39 0.062(2) 0.072(3) 0.050(2) 0.0267(18) 0.0104(17) -0.007(2)
C40 0.0436(16) 0.0410(18) 0.0519(19) -0.0059(14) 0.0061(14) -0.0088(14)
C41 0.046(5) 0.047(8) 0.0414(19) -0.015(5) -0.014(3) 0.012(4)
C42 0.073(8) 0.048(4) 0.056(5) -0.016(4) -0.014(5) 0.006(5)
C43 0.045(6) 0.057(2) 0.061(2) -0.0097(18) -0.016(4) -0.015(3)
C44 0.039(3) 0.060(6) 0.051(6) -0.011(3) -0.016(4) -0.006(4)
C45 0.105(5) 0.076(4) 0.040(2) 0.013(3) -0.010(3) 0.020(3)
C46 0.137(4) 0.054(2) 0.054(4) 0.023(3) -0.051(3) -0.006(3)
C47 0.096(4) 0.046(3) 0.081(3) -0.008(2) -0.053(3) 0.020(3)
C48 0.087(3) 0.064(3) 0.046(3) -0.011(2) -0.027(3) 0.033(3)
C41A 0.046(5) 0.047(8) 0.0414(19) -0.015(5) -0.014(3) 0.012(4)
C42A 0.073(8) 0.048(4) 0.056(5) -0.016(4) -0.014(5) 0.006(5)
C43A 0.045(6) 0.057(2) 0.061(2) -0.0097(18) -0.016(4) -0.015(3)
C44A 0.039(3) 0.060(6) 0.051(6) -0.011(3) -0.016(4) -0.006(4)
C45A 0.105(5) 0.076(4) 0.040(2) 0.013(3) -0.010(3) 0.020(3)
C46A 0.137(4) 0.054(2) 0.054(4) 0.023(3) -0.051(3) -0.006(3)
C47A 0.096(4) 0.046(3) 0.081(3) -0.008(2) -0.053(3) 0.020(3)
C48A 0.087(3) 0.064(3) 0.046(3) -0.011(2) -0.027(3) 0.033(3)

_geom_special_details            
;
 All esds (except the esd in the dihedral angle between two l.s. planes)
 are estimated using the full covariance matrix.  The cell esds are taken
 into account individually in the estimation of esds in distances, angles
 and torsion angles; correlations between esds in cell parameters are only
 used when they are defined by crystal symmetry.  An approximate (isotropic)
 treatment of cell esds is used for estimating esds involving l.s. planes.
;

loop_
_geom_bond_atom_site_label_1
_geom_bond_atom_site_label_2
_geom_bond_distance
_geom_bond_site_symmetry_2
_geom_bond_publ_flag
Ga1 C29 2.013(2) . ?
Ga1 C37 2.031(2) . ?
Ga1 C33 2.040(2) . ?
Ga1 C3 2.052(2) . ?
Li1 O2A 1.86(2) . ?
Li1 O1 1.904(5) . ?
Li1 O2 1.905(7) . ?
Li1 C1 2.093(5) . ?
Si1 C29 1.849(2) . ?
Si1 C30 1.867(3) . ?
Si1 C32 1.882(3) . ?
Si1 C31 1.882(3) . ?
Si2 C33 1.838(2) . ?
Si2 C36 1.867(3) . ?
Si2 C35 1.873(3) . ?
Si2 C34 1.885(3) . ?
Si3 C37 1.842(3) . ?
Si3 C38 1.870(3) . ?
Si3 C40 1.871(3) . ?
Si3 C39 1.882(3) . ?
O1 C41 1.39(3) . ?
O1 C44A 1.451(14) . ?
O1 C41A 1.47(3) . ?
O1 C44 1.487(12) . ?
O2 C48 1.442(6) . ?
O2 C45 1.445(5) . ?
O2A C48A 1.433(10) . ?
O2A C45A 1.436(10) . ?
N1 C1 1.357(3) . ?
N1 C2 1.392(3) . ?
N1 C4 1.436(3) . ?
N2 C1 1.366(3) . ?
N2 C3 1.416(3) . ?
N2 C17 1.437(3) . ?
C2 C3 1.353(3) . ?
C2 H2 0.99(2) . ?
C4 C5 1.393(3) . ?
C4 C12 1.401(3) . ?
C5 C9 1.396(3) . ?
C5 C6 1.517(3) . ?
C6 C8 1.524(3) . ?
C6 C7 1.534(4) . ?
C6 H6 1.0000 . ?
C7 H7A 0.9800 . ?
C7 H7B 0.9800 . ?
C7 H7C 0.9800 . ?
C8 H8A 0.9800 . ?
C8 H8B 0.9800 . ?
C8 H8C 0.9800 . ?
C9 C10 1.379(4) . ?
C9 H9 0.9500 . ?
C10 C11 1.377(4) . ?
C10 H10 0.9500 . ?
C11 C12 1.393(3) . ?
C11 H11 0.9500 . ?
C12 C13 1.513(4) . ?
C13 C14 1.525(4) . ?
C13 C16 1.527(4) . ?
C13 H13 1.0000 . ?
C14 H14A 0.9800 . ?
C14 H14B 0.9800 . ?
C14 H14C 0.9800 . ?
C16 H16A 0.9800 . ?
C16 H16B 0.9800 . ?
C16 H16C 0.9800 . ?
C17 C25 1.394(3) . ?
C17 C18 1.397(3) . ?
C18 C22 1.392(3) . ?
C18 C19 1.509(4) . ?
C19 C20 1.519(4) . ?
C19 C21 1.521(4) . ?
C19 H19 1.0000 . ?
C20 H20A 0.9800 . ?
C20 H20B 0.9800 . ?
C20 H20C 0.9800 . ?
C21 H21A 0.9800 . ?
C21 H21B 0.9800 . ?
C21 H21C 0.9800 . ?
C22 C23 1.370(4) . ?
C22 H22 0.9500 . ?
C23 C24 1.377(4) . ?
C23 H23 0.9500 . ?
C24 C25 1.399(3) . ?
C24 H24 0.9500 . ?
C25 C26 1.512(4) . ?
C26 C28 1.520(4) . ?
C26 C27 1.531(5) . ?
C26 H26 1.0000 . ?
C27 H27A 0.9800 . ?
C27 H27B 0.9800 . ?
C27 H27C 0.9800 . ?
C28 H28A 0.9800 . ?
C28 H28B 0.9800 . ?
C28 H28C 0.9800 . ?
C29 H29A 0.9900 . ?
C29 H29B 0.9900 . ?
C30 H30A 0.9800 . ?
C30 H30B 0.9800 . ?
C30 H30C 0.9800 . ?
C31 H31A 0.9800 . ?
C31 H31B 0.9800 . ?
C31 H31C 0.9800 . ?
C32 H32A 0.9800 . ?
C32 H32B 0.9800 . ?
C32 H32C 0.9800 . ?
C33 H33A 0.9900 . ?
C33 H33B 0.9900 . ?
C34 H34A 0.9800 . ?
C34 H34B 0.9800 . ?
C34 H34C 0.9800 . ?
C35 H35A 0.9800 . ?
C35 H35B 0.9800 . ?
C35 H35C 0.9800 . ?
C36 H36A 0.9800 . ?
C36 H36B 0.9800 . ?
C36 H36C 0.9800 . ?
C37 H37A 0.9900 . ?
C37 H37B 0.9900 . ?
C38 H38A 0.9800 . ?
C38 H38B 0.9800 . ?
C38 H38C 0.9800 . ?
C39 H39A 0.9800 . ?
C39 H39B 0.9800 . ?
C39 H39C 0.9800 . ?
C40 H40A 0.9800 . ?
C40 H40B 0.9800 . ?
C40 H40C 0.9800 . ?
C41 C42 1.510(8) . ?
C41 H41A 0.9900 . ?
C41 H41B 0.9900 . ?
C42 C43 1.506(8) . ?
C42 H42A 0.9900 . ?
C42 H42B 0.9900 . ?
C43 C44 1.513(9) . ?
C43 H43A 0.9900 . ?
C43 H43B 0.9900 . ?
C44 H44A 0.9900 . ?
C44 H44B 0.9900 . ?
C45 C46 1.517(6) . ?
C45 H45A 0.9900 . ?
C45 H45B 0.9900 . ?
C46 C47 1.490(7) . ?
C46 H46A 0.9900 . ?
C46 H46B 0.9900 . ?
C47 C48 1.504(8) . ?
C47 H47A 0.9900 . ?
C47 H47B 0.9900 . ?
C48 H48A 0.9900 . ?
C48 H48B 0.9900 . ?
C41A C42A 1.513(9) . ?
C41A H41C 0.9900 . ?
C41A H41D 0.9900 . ?
C42A C43A 1.502(9) . ?
C42A H42C 0.9900 . ?
C42A H42D 0.9900 . ?
C43A C44A 1.513(9) . ?
C43A H43C 0.9900 . ?
C43A H43D 0.9900 . ?
C44A H44C 0.9900 . ?
C44A H44D 0.9900 . ?
C45A C46A 1.537(10) . ?
C45A H45C 0.9900 . ?
C45A H45D 0.9900 . ?
C46A C47A 1.529(10) . ?
C46A H46C 0.9900 . ?
C46A H46D 0.9900 . ?
C47A C48A 1.522(10) . ?
C47A H47C 0.9900 . ?
C47A H47D 0.9900 . ?
C48A H48C 0.9900 . ?
C48A H48D 0.9900 . ?

loop_
_geom_angle_atom_site_label_1
_geom_angle_atom_site_label_2
_geom_angle_atom_site_label_3
_geom_angle
_geom_angle_site_symmetry_1
_geom_angle_site_symmetry_3
_geom_angle_publ_flag
C29 Ga1 C37 112.99(10) . . ?
C29 Ga1 C33 108.63(10) . . ?
C37 Ga1 C33 107.06(10) . . ?
C29 Ga1 C3 111.43(9) . . ?
C37 Ga1 C3 105.68(9) . . ?
C33 Ga1 C3 110.96(9) . . ?
O2A Li1 O1 96.6(8) . . ?
O1 Li1 O2 104.4(3) . . ?
O2A Li1 C1 132.5(8) . . ?
O1 Li1 C1 128.7(3) . . ?
O2 Li1 C1 126.8(3) . . ?
C29 Si1 C30 109.99(13) . . ?
C29 Si1 C32 114.00(12) . . ?
C30 Si1 C32 107.02(13) . . ?
C29 Si1 C31 111.04(13) . . ?
C30 Si1 C31 109.21(16) . . ?
C32 Si1 C31 105.35(14) . . ?
C33 Si2 C36 110.43(12) . . ?
C33 Si2 C35 111.14(12) . . ?
C36 Si2 C35 108.91(13) . . ?
C33 Si2 C34 112.51(12) . . ?
C36 Si2 C34 108.12(13) . . ?
C35 Si2 C34 105.54(12) . . ?
C37 Si3 C38 114.11(14) . . ?
C37 Si3 C40 111.22(13) . . ?
C38 Si3 C40 108.29(15) . . ?
C37 Si3 C39 110.84(14) . . ?
C38 Si3 C39 105.12(16) . . ?
C40 Si3 C39 106.85(17) . . ?
C44A O1 C41A 105.8(12) . . ?
C41 O1 C44 112.1(9) . . ?
C41 O1 Li1 124.6(7) . . ?
C44A O1 Li1 117.9(6) . . ?
C41A O1 Li1 134.8(9) . . ?
C44 O1 Li1 123.3(5) . . ?
C48 O2 C45 108.4(5) . . ?
C48 O2 Li1 125.3(4) . . ?
C45 O2 Li1 125.9(4) . . ?
C48A O2A C45A 108(2) . . ?
C48A O2A Li1 125.4(15) . . ?
C45A O2A Li1 121.6(18) . . ?
C1 N1 C2 111.56(17) . . ?
C1 N1 C4 123.49(17) . . ?
C2 N1 C4 124.93(17) . . ?
C1 N2 C3 114.72(17) . . ?
C1 N2 C17 121.15(17) . . ?
C3 N2 C17 124.10(18) . . ?
N1 C1 N2 102.05(17) . . ?
N1 C1 Li1 127.2(2) . . ?
N2 C1 Li1 130.5(2) . . ?
C3 C2 N1 109.50(18) . . ?
C3 C2 H2 130.0(14) . . ?
N1 C2 H2 120.4(14) . . ?
C2 C3 N2 102.16(18) . . ?
C2 C3 Ga1 127.04(16) . . ?
N2 C3 Ga1 130.80(15) . . ?
C5 C4 C12 122.6(2) . . ?
C5 C4 N1 118.9(2) . . ?
C12 C4 N1 118.5(2) . . ?
C4 C5 C9 117.8(2) . . ?
C4 C5 C6 122.4(2) . . ?
C9 C5 C6 119.8(2) . . ?
C5 C6 C8 112.3(2) . . ?
C5 C6 C7 110.1(2) . . ?
C8 C6 C7 110.8(2) . . ?
C5 C6 H6 107.8 . . ?
C8 C6 H6 107.8 . . ?
C7 C6 H6 107.8 . . ?
C6 C7 H7A 109.5 . . ?
C6 C7 H7B 109.5 . . ?
H7A C7 H7B 109.5 . . ?
C6 C7 H7C 109.5 . . ?
H7A C7 H7C 109.5 . . ?
H7B C7 H7C 109.5 . . ?
C6 C8 H8A 109.5 . . ?
C6 C8 H8B 109.5 . . ?
H8A C8 H8B 109.5 . . ?
C6 C8 H8C 109.5 . . ?
H8A C8 H8C 109.5 . . ?
H8B C8 H8C 109.5 . . ?
C10 C9 C5 120.8(2) . . ?
C10 C9 H9 119.6 . . ?
C5 C9 H9 119.6 . . ?
C11 C10 C9 120.3(2) . . ?
C11 C10 H10 119.8 . . ?
C9 C10 H10 119.8 . . ?
C10 C11 C12 121.3(2) . . ?
C10 C11 H11 119.3 . . ?
C12 C11 H11 119.3 . . ?
C11 C12 C4 117.2(2) . . ?
C11 C12 C13 120.3(2) . . ?
C4 C12 C13 122.5(2) . . ?
C12 C13 C14 110.8(2) . . ?
C12 C13 C16 111.6(2) . . ?
C14 C13 C16 110.8(2) . . ?
C12 C13 H13 107.8 . . ?
C14 C13 H13 107.8 . . ?
C16 C13 H13 107.8 . . ?
C13 C14 H14A 109.5 . . ?
C13 C14 H14B 109.5 . . ?
H14A C14 H14B 109.5 . . ?
C13 C14 H14C 109.5 . . ?
H14A C14 H14C 109.5 . . ?
H14B C14 H14C 109.5 . . ?
C13 C16 H16A 109.5 . . ?
C13 C16 H16B 109.5 . . ?
H16A C16 H16B 109.5 . . ?
C13 C16 H16C 109.5 . . ?
H16A C16 H16C 109.5 . . ?
H16B C16 H16C 109.5 . . ?
C25 C17 C18 122.4(2) . . ?
C25 C17 N2 118.5(2) . . ?
C18 C17 N2 119.1(2) . . ?
C22 C18 C17 117.4(2) . . ?
C22 C18 C19 120.7(2) . . ?
C17 C18 C19 121.9(2) . . ?
C18 C19 C20 110.7(2) . . ?
C18 C19 C21 112.6(3) . . ?
C20 C19 C21 110.1(3) . . ?
C18 C19 H19 107.8 . . ?
C20 C19 H19 107.8 . . ?
C21 C19 H19 107.8 . . ?
C19 C20 H20A 109.5 . . ?
C19 C20 H20B 109.5 . . ?
H20A C20 H20B 109.5 . . ?
C19 C20 H20C 109.5 . . ?
H20A C20 H20C 109.5 . . ?
H20B C20 H20C 109.5 . . ?
C19 C21 H21A 109.5 . . ?
C19 C21 H21B 109.5 . . ?
H21A C21 H21B 109.5 . . ?
C19 C21 H21C 109.5 . . ?
H21A C21 H21C 109.5 . . ?
H21B C21 H21C 109.5 . . ?
C23 C22 C18 121.6(3) . . ?
C23 C22 H22 119.2 . . ?
C18 C22 H22 119.2 . . ?
C22 C23 C24 120.0(2) . . ?
C22 C23 H23 120.0 . . ?
C24 C23 H23 120.0 . . ?
C23 C24 C25 121.2(3) . . ?
C23 C24 H24 119.4 . . ?
C25 C24 H24 119.4 . . ?
C17 C25 C24 117.4(2) . . ?
C17 C25 C26 121.2(2) . . ?
C24 C25 C26 121.5(2) . . ?
C25 C26 C28 113.1(2) . . ?
C25 C26 C27 111.5(3) . . ?
C28 C26 C27 109.3(2) . . ?
C25 C26 H26 107.6 . . ?
C28 C26 H26 107.6 . . ?
C27 C26 H26 107.6 . . ?
C26 C27 H27A 109.5 . . ?
C26 C27 H27B 109.5 . . ?
H27A C27 H27B 109.5 . . ?
C26 C27 H27C 109.5 . . ?
H27A C27 H27C 109.5 . . ?
H27B C27 H27C 109.5 . . ?
C26 C28 H28A 109.5 . . ?
C26 C28 H28B 109.5 . . ?
H28A C28 H28B 109.5 . . ?
C26 C28 H28C 109.5 . . ?
H28A C28 H28C 109.5 . . ?
H28B C28 H28C 109.5 . . ?
Si1 C29 Ga1 117.10(12) . . ?
Si1 C29 H29A 108.0 . . ?
Ga1 C29 H29A 108.0 . . ?
Si1 C29 H29B 108.0 . . ?
Ga1 C29 H29B 108.0 . . ?
H29A C29 H29B 107.3 . . ?
Si1 C30 H30A 109.5 . . ?
Si1 C30 H30B 109.5 . . ?
H30A C30 H30B 109.5 . . ?
Si1 C30 H30C 109.5 . . ?
H30A C30 H30C 109.5 . . ?
H30B C30 H30C 109.5 . . ?
Si1 C31 H31A 109.5 . . ?
Si1 C31 H31B 109.5 . . ?
H31A C31 H31B 109.5 . . ?
Si1 C31 H31C 109.5 . . ?
H31A C31 H31C 109.5 . . ?
H31B C31 H31C 109.5 . . ?
Si1 C32 H32A 109.5 . . ?
Si1 C32 H32B 109.5 . . ?
H32A C32 H32B 109.5 . . ?
Si1 C32 H32C 109.5 . . ?
H32A C32 H32C 109.5 . . ?
H32B C32 H32C 109.5 . . ?
Si2 C33 Ga1 123.42(13) . . ?
Si2 C33 H33A 106.5 . . ?
Ga1 C33 H33A 106.5 . . ?
Si2 C33 H33B 106.5 . . ?
Ga1 C33 H33B 106.5 . . ?
H33A C33 H33B 106.5 . . ?
Si2 C34 H34A 109.5 . . ?
Si2 C34 H34B 109.5 . . ?
H34A C34 H34B 109.5 . . ?
Si2 C34 H34C 109.5 . . ?
H34A C34 H34C 109.5 . . ?
H34B C34 H34C 109.5 . . ?
Si2 C35 H35A 109.5 . . ?
Si2 C35 H35B 109.5 . . ?
H35A C35 H35B 109.5 . . ?
Si2 C35 H35C 109.5 . . ?
H35A C35 H35C 109.5 . . ?
H35B C35 H35C 109.5 . . ?
Si2 C36 H36A 109.5 . . ?
Si2 C36 H36B 109.5 . . ?
H36A C36 H36B 109.5 . . ?
Si2 C36 H36C 109.5 . . ?
H36A C36 H36C 109.5 . . ?
H36B C36 H36C 109.5 . . ?
Si3 C37 Ga1 123.72(13) . . ?
Si3 C37 H37A 106.4 . . ?
Ga1 C37 H37A 106.4 . . ?
Si3 C37 H37B 106.4 . . ?
Ga1 C37 H37B 106.4 . . ?
H37A C37 H37B 106.5 . . ?
Si3 C38 H38A 109.5 . . ?
Si3 C38 H38B 109.5 . . ?
H38A C38 H38B 109.5 . . ?
Si3 C38 H38C 109.5 . . ?
H38A C38 H38C 109.5 . . ?
H38B C38 H38C 109.5 . . ?
Si3 C39 H39A 109.5 . . ?
Si3 C39 H39B 109.5 . . ?
H39A C39 H39B 109.5 . . ?
Si3 C39 H39C 109.5 . . ?
H39A C39 H39C 109.5 . . ?
H39B C39 H39C 109.5 . . ?
Si3 C40 H40A 109.5 . . ?
Si3 C40 H40B 109.5 . . ?
H40A C40 H40B 109.5 . . ?
Si3 C40 H40C 109.5 . . ?
H40A C40 H40C 109.5 . . ?
H40B C40 H40C 109.5 . . ?
O1 C41 C42 106.9(15) . . ?
O1 C41 H41A 110.3 . . ?
C42 C41 H41A 110.3 . . ?
O1 C41 H41B 110.3 . . ?
C42 C41 H41B 110.3 . . ?
H41A C41 H41B 108.6 . . ?
C43 C42 C41 101.0(14) . . ?
C43 C42 H42A 111.6 . . ?
C41 C42 H42A 111.6 . . ?
C43 C42 H42B 111.6 . . ?
C41 C42 H42B 111.6 . . ?
H42A C42 H42B 109.4 . . ?
C42 C43 C44 104.6(11) . . ?
C42 C43 H43A 110.8 . . ?
C44 C43 H43A 110.8 . . ?
C42 C43 H43B 110.8 . . ?
C44 C43 H43B 110.8 . . ?
H43A C43 H43B 108.9 . . ?
O1 C44 C43 100.2(10) . . ?
O1 C44 H44A 111.7 . . ?
C43 C44 H44A 111.7 . . ?
O1 C44 H44B 111.7 . . ?
C43 C44 H44B 111.7 . . ?
H44A C44 H44B 109.5 . . ?
O2 C45 C46 106.3(5) . . ?
O2 C45 H45A 110.5 . . ?
C46 C45 H45A 110.5 . . ?
O2 C45 H45B 110.5 . . ?
C46 C45 H45B 110.5 . . ?
H45A C45 H45B 108.7 . . ?
C47 C46 C45 101.3(4) . . ?
C47 C46 H46A 111.5 . . ?
C45 C46 H46A 111.5 . . ?
C47 C46 H46B 111.5 . . ?
C45 C46 H46B 111.5 . . ?
H46A C46 H46B 109.3 . . ?
C46 C47 C48 102.0(5) . . ?
C46 C47 H47A 111.4 . . ?
C48 C47 H47A 111.4 . . ?
C46 C47 H47B 111.4 . . ?
C48 C47 H47B 111.4 . . ?
H47A C47 H47B 109.2 . . ?
O2 C48 C47 103.2(7) . . ?
O2 C48 H48A 111.1 . . ?
C47 C48 H48A 111.1 . . ?
O2 C48 H48B 111.1 . . ?
C47 C48 H48B 111.1 . . ?
H48A C48 H48B 109.1 . . ?
O1 C41A C42A 103.9(18) . . ?
O1 C41A H41C 111.0 . . ?
C42A C41A H41C 111.0 . . ?
O1 C41A H41D 111.0 . . ?
C42A C41A H41D 111.0 . . ?
H41C C41A H41D 109.0 . . ?
C43A C42A C41A 104.5(17) . . ?
C43A C42A H42C 110.9 . . ?
C41A C42A H42C 110.9 . . ?
C43A C42A H42D 110.9 . . ?
C41A C42A H42D 110.9 . . ?
H42C C42A H42D 108.9 . . ?
C42A C43A C44A 103.2(13) . . ?
C42A C43A H43C 111.1 . . ?
C44A C43A H43C 111.1 . . ?
C42A C43A H43D 111.1 . . ?
C44A C43A H43D 111.1 . . ?
H43C C43A H43D 109.1 . . ?
O1 C44A C43A 109.5(12) . . ?
O1 C44A H44C 109.8 . . ?
C43A C44A H44C 109.8 . . ?
O1 C44A H44D 109.8 . . ?
C43A C44A H44D 109.8 . . ?
H44C C44A H44D 108.2 . . ?
O2A C45A C46A 99.3(19) . . ?
O2A C45A H45C 111.9 . . ?
C46A C45A H45C 111.9 . . ?
O2A C45A H45D 111.9 . . ?
C46A C45A H45D 111.9 . . ?
H45C C45A H45D 109.6 . . ?
C47A C46A C45A 97.9(19) . . ?
C47A C46A H46C 112.2 . . ?
C45A C46A H46C 112.2 . . ?
C47A C46A H46D 112.2 . . ?
C45A C46A H46D 112.2 . . ?
H46C C46A H46D 109.8 . . ?
C48A C47A C46A 91(2) . . ?
C48A C47A H47C 113.5 . . ?
C46A C47A H47C 113.5 . . ?
C48A C47A H47D 113.5 . . ?
C46A C47A H47D 113.5 . . ?
H47C C47A H47D 110.8 . . ?
O2A C48A C47A 103.0(19) . . ?
O2A C48A H48C 111.2 . . ?
C47A C48A H48C 111.2 . . ?
O2A C48A H48D 111.2 . . ?
C47A C48A H48D 111.2 . . ?
H48C C48A H48D 109.1 . . ?

loop_
_geom_torsion_atom_site_label_1
_geom_torsion_atom_site_label_2
_geom_torsion_atom_site_label_3
_geom_torsion_atom_site_label_4
_geom_torsion
_geom_torsion_site_symmetry_1
_geom_torsion_site_symmetry_2
_geom_torsion_site_symmetry_3
_geom_torsion_site_symmetry_4
_geom_torsion_publ_flag
O1 Li1 O2A C48A 149(3) . . . . ?
O2 Li1 O2A C48A -86(5) . . . . ?
C1 Li1 O2A C48A -15(3) . . . . ?
O1 Li1 O2A C45A -59(2) . . . . ?
O2 Li1 O2A C45A 66(3) . . . . ?
C1 Li1 O2A C45A 137.6(17) . . . . ?
C2 N1 C1 N2 0.0(2) . . . . ?
C4 N1 C1 N2 -178.47(19) . . . . ?
C2 N1 C1 Li1 -175.1(2) . . . . ?
C4 N1 C1 Li1 6.5(3) . . . . ?
C3 N2 C1 N1 0.2(2) . . . . ?
C17 N2 C1 N1 -177.64(18) . . . . ?
C3 N2 C1 Li1 175.0(2) . . . . ?
C17 N2 C1 Li1 -2.8(4) . . . . ?
C1 N1 C2 C3 -0.1(3) . . . . ?
C4 N1 C2 C3 178.3(2) . . . . ?
N1 C2 C3 N2 0.2(2) . . . . ?
N1 C2 C3 Ga1 -179.39(15) . . . . ?
C1 N2 C3 C2 -0.3(2) . . . . ?
C17 N2 C3 C2 177.5(2) . . . . ?
C1 N2 C3 Ga1 179.33(16) . . . . ?
C17 N2 C3 Ga1 -2.9(3) . . . . ?
C1 N1 C4 C5 -103.6(2) . . . . ?
C2 N1 C4 C5 78.1(3) . . . . ?
C1 N1 C4 C12 77.3(3) . . . . ?
C2 N1 C4 C12 -101.0(3) . . . . ?
C12 C4 C5 C9 -0.5(3) . . . . ?
N1 C4 C5 C9 -179.59(19) . . . . ?
C12 C4 C5 C6 -178.9(2) . . . . ?
N1 C4 C5 C6 2.1(3) . . . . ?
C4 C5 C6 C8 -128.4(2) . . . . ?
C9 C5 C6 C8 53.3(3) . . . . ?
C4 C5 C6 C7 107.6(3) . . . . ?
C9 C5 C6 C7 -70.7(3) . . . . ?
C4 C5 C9 C10 0.0(3) . . . . ?
C6 C5 C9 C10 178.4(2) . . . . ?
C5 C9 C10 C11 0.1(4) . . . . ?
C9 C10 C11 C12 0.4(4) . . . . ?
C10 C11 C12 C4 -0.9(3) . . . . ?
C10 C11 C12 C13 179.8(2) . . . . ?
C5 C4 C12 C11 1.0(3) . . . . ?
N1 C4 C12 C11 -179.93(19) . . . . ?
C5 C4 C12 C13 -179.8(2) . . . . ?
N1 C4 C12 C13 -0.7(3) . . . . ?
C11 C12 C13 C14 71.1(3) . . . . ?
C4 C12 C13 C14 -108.1(3) . . . . ?
C11 C12 C13 C16 -52.9(3) . . . . ?
C4 C12 C13 C16 127.9(2) . . . . ?
C1 N2 C17 C25 86.4(3) . . . . ?
C3 N2 C17 C25 -91.2(3) . . . . ?
C1 N2 C17 C18 -94.5(3) . . . . ?
C3 N2 C17 C18 87.9(3) . . . . ?
C25 C17 C18 C22 0.1(3) . . . . ?
N2 C17 C18 C22 -179.0(2) . . . . ?
C25 C17 C18 C19 -179.8(2) . . . . ?
N2 C17 C18 C19 1.1(3) . . . . ?
C22 C18 C19 C20 -74.5(3) . . . . ?
C17 C18 C19 C20 105.3(3) . . . . ?
C22 C18 C19 C21 49.1(3) . . . . ?
C17 C18 C19 C21 -131.0(3) . . . . ?
C17 C18 C22 C23 0.2(4) . . . . ?
C19 C18 C22 C23 -179.9(3) . . . . ?
C18 C22 C23 C24 -0.4(4) . . . . ?
C22 C23 C24 C25 0.3(5) . . . . ?
C18 C17 C25 C24 -0.2(4) . . . . ?
N2 C17 C25 C24 178.9(2) . . . . ?
C18 C17 C25 C26 179.5(2) . . . . ?
N2 C17 C25 C26 -1.4(3) . . . . ?
C23 C24 C25 C17 0.0(4) . . . . ?
C23 C24 C25 C26 -179.7(3) . . . . ?
C17 C25 C26 C28 144.8(2) . . . . ?
C24 C25 C26 C28 -35.6(4) . . . . ?
C17 C25 C26 C27 -91.6(3) . . . . ?
C24 C25 C26 C27 88.1(3) . . . . ?
C30 Si1 C29 Ga1 87.69(17) . . . . ?
C32 Si1 C29 Ga1 -32.5(2) . . . . ?
C31 Si1 C29 Ga1 -151.31(16) . . . . ?
C36 Si2 C33 Ga1 75.05(19) . . . . ?
C35 Si2 C33 Ga1 -45.93(19) . . . . ?
C34 Si2 C33 Ga1 -164.04(15) . . . . ?
C38 Si3 C37 Ga1 -50.6(2) . . . . ?
C40 Si3 C37 Ga1 72.26(19) . . . . ?
C39 Si3 C37 Ga1 -169.02(17) . . . . ?
C44A O1 C41 C42 -31(2) . . . . ?
C41A O1 C41 C42 28(10) . . . . ?
C44 O1 C41 C42 -6(2) . . . . ?
Li1 O1 C41 C42 173.9(10) . . . . ?
O1 C41 C42 C43 27(2) . . . . ?
C41 C42 C43 C44 -38.6(18) . . . . ?
C41 O1 C44 C43 -18.1(18) . . . . ?
C44A O1 C44 C43 78(3) . . . . ?
C41A O1 C44 C43 -25.2(19) . . . . ?
Li1 O1 C44 C43 162.2(9) . . . . ?
C42 C43 C44 O1 34.8(14) . . . . ?
C48 O2 C45 C46 -0.9(7) . . . . ?
Li1 O2 C45 C46 173.1(5) . . . . ?
O2 C45 C46 C47 26.4(7) . . . . ?
C45 C46 C47 C48 -40.9(8) . . . . ?
C45 O2 C48 C47 -25.0(6) . . . . ?
Li1 O2 C48 C47 161.0(4) . . . . ?
C46 C47 C48 O2 41.3(7) . . . . ?
C41 O1 C41A C42A -156(14) . . . . ?
C44A O1 C41A C42A -31(2) . . . . ?
C44 O1 C41A C42A -8(2) . . . . ?
Li1 O1 C41A C42A 163.4(9) . . . . ?
O1 C41A C42A C43A 37(2) . . . . ?
C41A C42A C43A C44A -28(2) . . . . ?
C41 O1 C44A C43A 25.7(19) . . . . ?
C41A O1 C44A C43A 14(2) . . . . ?
C44 O1 C44A C43A -68(3) . . . . ?
Li1 O1 C44A C43A -177.5(12) . . . . ?
C42A C43A C44A O1 8.6(19) . . . . ?
C48A O2A C45A C46A 14(3) . . . . ?
Li1 O2A C45A C46A -142.4(19) . . . . ?
O2A C45A C46A C47A -48(2) . . . . ?
C45A C46A C47A C48A 60(2) . . . . ?
C45A O2A C48A C47A 25(4) . . . . ?
Li1 O2A C48A C47A -179.5(19) . . . . ?
C46A C47A C48A O2A -52(3) . . . . ?

_refine_diff_density_max         0.666
_refine_diff_density_min         -0.690
_refine_diff_density_rms         0.070

_shelxl_version_number           2013-3

_shelx_res_file                  
;
TITL ligar3 in P 21/n
CELL  0.71073  11.5267  18.7832  24.6800   90.000   90.988   90.000
ZERR     4.00   0.0005   0.0008   0.0010    0.000    0.004    0.000
LATT   1
SYMM  1/2 - X, 1/2 + Y, 1/2 - Z
SFAC  GA   LI   SI   O    N    C    H
UNIT  4    4    12   8    8    188  336
MERG   2
OMIT    -3.00 180.00
eadp o2 o2a
dfix 1.53 .01 c41a c42a c42a c43a c43a c44a c45a c46a c46a c47a c47a c48a
dfix 1.53 .01 c41 c42 c42 c43 c43 c44 c45 c46 c46 c47 c47 c48
dfix 1.43 .01 o2 c45 o2 c48 o2a c45a o2a c48a
DELU     0.010   0.010 O2 C45 C46 C47 C48
SIMU     0.020   0.020   1.700 O2 C45 C46 C47 C48
DELU     0.010   0.010 O1 C41 C42 C43 C44
SIMU     0.020   0.020   1.700 O1 C41 C42 C43 C44
EADP C45 C45A
EADP C46 C46A
EADP C47 C47A
EADP C48 C48A
EADP C44 C44A
EADP C43 C43A
EADP C42 C42A
EADP C41 C41A
FMAP   2
PLAN   20
ACTA    54.00
BOND   $H
CONF
L.S.  20
TEMP  -150.00
WGHT    0.033900    4.711900
FVAR       1.63668   0.53332   0.79017
GA1   1    0.814291    0.283510    0.090683    11.00000    0.01980    0.02204 =
         0.01805   -0.00296    0.00028    0.00281
LI1   2    0.699395    0.201210   -0.152307    11.00000    0.04581    0.03694 =
         0.02860   -0.00242   -0.01223    0.00602
SI1   3    0.677142    0.409260    0.157129    11.00000    0.02920    0.03598 =
         0.02611   -0.01095   -0.00268    0.01159
SI2   3    1.105139    0.313402    0.079159    11.00000    0.02061    0.02368 =
         0.02848   -0.00257   -0.00109   -0.00184
SI3   3    0.690898    0.146452    0.160126    11.00000    0.03631    0.03707 =
         0.02828    0.00428    0.00780   -0.00392
O1    4    0.669455    0.119401   -0.195938    11.00000    0.03677    0.04736 =
         0.04878   -0.01833   -0.01732    0.00743
PART    1
O2    4    0.636301    0.278377   -0.193345    31.00000    0.07738    0.04219 =
         0.03285    0.00614   -0.01423    0.01971
PART    2
O2A   4    0.604490    0.263649   -0.191534   -31.00000    0.07738    0.04219 =
         0.03285    0.00614   -0.01423    0.01971
PART    0
N1    5    0.854283    0.161351   -0.052566    11.00000    0.01636    0.01800 =
         0.01644   -0.00081    0.00113    0.00162
N2    5    0.751660    0.250560   -0.032114    11.00000    0.01491    0.01630 =
         0.01925    0.00001   -0.00051    0.00048
C1    6    0.774756    0.206564   -0.074665    11.00000    0.01588    0.01701 =
         0.01983    0.00031    0.00042    0.00016
C2    6    0.878127    0.177760    0.001502    11.00000    0.01699    0.02012 =
         0.01727    0.00055   -0.00353    0.00147
AFIX   2
H2    7    0.937959    0.151094    0.022064    11.00000   -1.20000
AFIX   0
C3    6    0.814345    0.234803    0.016243    11.00000    0.01445    0.02076 =
         0.01722   -0.00069    0.00088   -0.00048
C4    6    0.908467    0.105094   -0.082314    11.00000    0.02053    0.02133 =
         0.01657   -0.00271   -0.00308    0.00584
C5    6    0.871398    0.035369   -0.074346    11.00000    0.02674    0.02250 =
         0.02066   -0.00227   -0.00438    0.00295
C6    6    0.773152    0.016852   -0.036762    11.00000    0.03077    0.01994 =
         0.03192   -0.00147    0.00249   -0.00259
AFIX  13
H6    7    0.753499    0.060660   -0.015804    11.00000   -1.20000
AFIX   0
C7    6    0.665036   -0.004926   -0.069885    11.00000    0.03419    0.05023 =
         0.04959    0.01148   -0.00506   -0.00893
AFIX 137
H7A   7    0.681302   -0.048640   -0.090058    11.00000   -1.50000
H7B   7    0.644343    0.033224   -0.095357    11.00000   -1.50000
H7C   7    0.600398   -0.013275   -0.045400    11.00000   -1.50000
AFIX   0
C8    6    0.806929   -0.041095    0.003755    11.00000    0.04914    0.03216 =
         0.03060    0.00261    0.00157    0.00016
AFIX 137
H8A   7    0.823829   -0.085258   -0.015724    11.00000   -1.50000
H8B   7    0.742737   -0.049197    0.028539    11.00000   -1.50000
H8C   7    0.875941   -0.026090    0.024504    11.00000   -1.50000
AFIX   0
C9    6    0.925963   -0.018398   -0.103478    11.00000    0.03533    0.02107 =
         0.03222   -0.00535   -0.00346    0.00538
AFIX  43
H9    7    0.902504   -0.066468   -0.098846    11.00000   -1.20000
AFIX   0
C10   6    1.013540   -0.002576   -0.138912    11.00000    0.03726    0.03286 =
         0.02926   -0.01152   -0.00198    0.01378
AFIX  43
H10   7    1.049798   -0.039732   -0.158503    11.00000   -1.20000
AFIX   0
C11   6    1.048668    0.066818   -0.146028    11.00000    0.02683    0.04133 =
         0.02425   -0.00448    0.00493    0.00887
AFIX  43
H11   7    1.108745    0.076911   -0.170755    11.00000   -1.20000
AFIX   0
C12   6    0.997857    0.122527   -0.117684    11.00000    0.02250    0.02676 =
         0.02046   -0.00034   -0.00057    0.00486
C13   6    1.038263    0.198322   -0.126110    11.00000    0.03089    0.03296 =
         0.03061   -0.00048    0.01108   -0.00063
AFIX  13
H13   7    1.000666    0.228796   -0.098207    11.00000   -1.20000
AFIX   0
C14   6    1.000000    0.225671   -0.181808    11.00000    0.05299    0.04831 =
         0.04153    0.01539    0.01223    0.00160
AFIX 137
H14A  7    1.030680    0.194358   -0.209909    11.00000   -1.50000
H14B  7    1.029678    0.274046   -0.186975    11.00000   -1.50000
H14C  7    0.915062    0.226179   -0.184323    11.00000   -1.50000
AFIX   0
C16   6    1.169487    0.205161   -0.118365    11.00000    0.03430    0.05232 =
         0.05312   -0.00546    0.01053   -0.00857
AFIX 137
H16A  7    1.192419    0.186343   -0.082727    11.00000   -1.50000
H16B  7    1.191732    0.255410   -0.120700    11.00000   -1.50000
H16C  7    1.208539    0.178120   -0.146697    11.00000   -1.50000
AFIX   0
C17   6    0.666668    0.306264   -0.037024    11.00000    0.02137    0.01968 =
         0.02053   -0.00282   -0.00435    0.00478
C18   6    0.702874    0.374857   -0.050686    11.00000    0.03018    0.02117 =
         0.02657    0.00001   -0.00870    0.00286
C19   6    0.828347    0.391857   -0.061440    11.00000    0.03161    0.02402 =
         0.05148    0.01003   -0.00845   -0.00487
AFIX  13
H19   7    0.876092    0.350279   -0.049084    11.00000   -1.20000
AFIX   0
C20   6    0.847357    0.401627   -0.121739    11.00000    0.05399    0.06831 =
         0.06301   -0.01135    0.01650   -0.02629
AFIX 137
H20A  7    0.823999    0.358221   -0.141069    11.00000   -1.50000
H20B  7    0.929629    0.411150   -0.128020    11.00000   -1.50000
H20C  7    0.800709    0.441814   -0.135028    11.00000   -1.50000
AFIX   0
C21   6    0.871005    0.457130   -0.030544    11.00000    0.05976    0.04469 =
         0.05742    0.00957   -0.02320   -0.02088
AFIX 137
H21A  7    0.825655    0.498802   -0.041971    11.00000   -1.50000
H21B  7    0.953118    0.465200   -0.038171    11.00000   -1.50000
H21C  7    0.861729    0.449443    0.008417    11.00000   -1.50000
AFIX   0
C22   6    0.618257    0.427635   -0.054207    11.00000    0.04676    0.02200 =
         0.04079    0.00203   -0.01100    0.00871
AFIX  43
H22   7    0.640364    0.474728   -0.063546    11.00000   -1.20000
AFIX   0
C23   6    0.503935    0.413348   -0.044541    11.00000    0.03877    0.03195 =
         0.05047   -0.00175   -0.00745    0.02135
AFIX  43
H23   7    0.447941    0.450374   -0.046966    11.00000   -1.20000
AFIX   0
C24   6    0.470199    0.345287   -0.031306    11.00000    0.02371    0.04353 =
         0.05211   -0.00177    0.00065    0.01208
AFIX  43
H24   7    0.390668    0.335806   -0.024853    11.00000   -1.20000
AFIX   0
C25   6    0.550969    0.289840   -0.027193    11.00000    0.01924    0.02911 =
         0.03461   -0.00037   -0.00070    0.00497
C26   6    0.514454    0.214932   -0.012948    11.00000    0.01688    0.03377 =
         0.06735    0.00785    0.00594    0.00141
AFIX  13
H26   7    0.582974    0.190641    0.004222    11.00000   -1.20000
AFIX   0
C27   6    0.479603    0.172422   -0.063580    11.00000    0.04514    0.04514 =
         0.10119   -0.02419    0.03130   -0.01742
AFIX 137
H27A  7    0.453015    0.124982   -0.052886    11.00000   -1.50000
H27B  7    0.546652    0.167808   -0.087208    11.00000   -1.50000
H27C  7    0.416830    0.197261   -0.083062    11.00000   -1.50000
AFIX   0
C28   6    0.416207    0.212639    0.027292    11.00000    0.03035    0.05418 =
         0.06072    0.01163    0.00739   -0.00689
AFIX 137
H28A  7    0.434172    0.244547    0.057713    11.00000   -1.50000
H28B  7    0.407147    0.163915    0.040775    11.00000   -1.50000
H28C  7    0.343945    0.227977    0.009338    11.00000   -1.50000
AFIX   0
C29   6    0.676717    0.348524    0.098192    11.00000    0.02562    0.03376 =
         0.02409   -0.00686   -0.00089    0.00710
AFIX  23
H29A  7    0.670158    0.377779    0.064913    11.00000   -1.20000
H29B  7    0.606102    0.318649    0.099794    11.00000   -1.20000
AFIX   0
C30   6    0.753155    0.493850    0.139989    11.00000    0.05699    0.03735 =
         0.04028   -0.01077   -0.00804    0.00754
AFIX 137
H30A  7    0.835037    0.483849    0.133114    11.00000   -1.50000
H30B  7    0.747377    0.527246    0.170331    11.00000   -1.50000
H30C  7    0.716962    0.514868    0.107523    11.00000   -1.50000
AFIX   0
C31   6    0.524918    0.430187    0.178441    11.00000    0.03673    0.06978 =
         0.04840   -0.02442   -0.00196    0.02304
AFIX 137
H31A  7    0.484991    0.457056    0.149642    11.00000   -1.50000
H31B  7    0.527487    0.458678    0.211704    11.00000   -1.50000
H31C  7    0.483008    0.385723    0.185072    11.00000   -1.50000
AFIX   0
C32   6    0.751688    0.371897    0.219327    11.00000    0.03333    0.04874 =
         0.02636   -0.00793    0.00224    0.00868
AFIX 137
H32A  7    0.711833    0.328414    0.230632    11.00000   -1.50000
H32B  7    0.749489    0.407058    0.248628    11.00000   -1.50000
H32C  7    0.832561    0.360764    0.211109    11.00000   -1.50000
AFIX   0
C33   6    0.962071    0.341512    0.102954    11.00000    0.02520    0.03002 =
         0.03073   -0.00689   -0.00102   -0.00144
AFIX  23
H33A  7    0.947104    0.389075    0.087025    11.00000   -1.20000
H33B  7    0.970259    0.348600    0.142585    11.00000   -1.20000
AFIX   0
C34   6    1.227603    0.364071    0.112949    11.00000    0.03054    0.03639 =
         0.05111   -0.00441   -0.00841   -0.00593
AFIX 137
H34A  7    1.211988    0.415271    0.110547    11.00000   -1.50000
H34B  7    1.300414    0.353267    0.094746    11.00000   -1.50000
H34C  7    1.234076    0.350018    0.151123    11.00000   -1.50000
AFIX   0
C35   6    1.133023    0.217373    0.095237    11.00000    0.02722    0.03064 =
         0.04095   -0.00002    0.00111    0.00341
AFIX 137
H35A  7    1.109766    0.207438    0.132488    11.00000   -1.50000
H35B  7    1.215863    0.207113    0.091511    11.00000   -1.50000
H35C  7    1.088027    0.187336    0.070123    11.00000   -1.50000
AFIX   0
C36   6    1.115233    0.326634    0.004400    11.00000    0.02673    0.04547 =
         0.03540    0.00119    0.00371    0.00172
AFIX 137
H36A  7    1.054141    0.299105   -0.014089    11.00000   -1.50000
H36B  7    1.191303    0.310484   -0.007785    11.00000   -1.50000
H36C  7    1.105552    0.377257   -0.004159    11.00000   -1.50000
AFIX   0
C37   6    0.816923    0.203352    0.145931    11.00000    0.03143    0.02937 =
         0.02039    0.00156    0.00263    0.00268
AFIX  23
H37A  7    0.880433    0.170952    0.135421    11.00000   -1.20000
H37B  7    0.841007    0.224979    0.180935    11.00000   -1.20000
AFIX   0
C38   6    0.554728    0.196842    0.173997    11.00000    0.04112    0.06146 =
         0.04775   -0.00429    0.01757   -0.00109
AFIX 137
H38A  7    0.569123    0.230754    0.203532    11.00000   -1.50000
H38B  7    0.493677    0.163482    0.184429    11.00000   -1.50000
H38C  7    0.530004    0.222706    0.141302    11.00000   -1.50000
AFIX   0
C39   6    0.718298    0.090841    0.222488    11.00000    0.06239    0.07158 =
         0.04975    0.02674    0.01038   -0.00663
AFIX 137
H39A  7    0.788886    0.062563    0.217857    11.00000   -1.50000
H39B  7    0.652266    0.058948    0.228019    11.00000   -1.50000
H39C  7    0.728009    0.122057    0.254059    11.00000   -1.50000
AFIX   0
C40   6    0.660782    0.083211    0.103036    11.00000    0.04363    0.04097 =
         0.05189   -0.00586    0.00607   -0.00880
AFIX 137
H40A  7    0.642325    0.110168    0.070001    11.00000   -1.50000
H40B  7    0.594863    0.052757    0.112095    11.00000   -1.50000
H40C  7    0.729382    0.053581    0.097107    11.00000   -1.50000
AFIX   0
PART    1
C41   6    0.754350    0.075429   -0.216731    21.00000    0.04553    0.04651 =
         0.04140   -0.01527   -0.01371    0.01175
AFIX  23
H41A  7    0.806940    0.058476   -0.187333    21.00000   -1.20000
H41B  7    0.800866    0.101490   -0.243630    21.00000   -1.20000
AFIX   0
C42   6    0.692571    0.013324   -0.243283    21.00000    0.07336    0.04758 =
         0.05620   -0.01632   -0.01411    0.00573
AFIX  23
H42A  7    0.734062   -0.003645   -0.275612    21.00000   -1.20000
H42B  7    0.682810   -0.026714   -0.217675    21.00000   -1.20000
AFIX   0
C43   6    0.577877    0.046812   -0.258506    21.00000    0.04463    0.05719 =
         0.06112   -0.00968   -0.01585   -0.01503
AFIX  23
H43A  7    0.517056    0.010037   -0.263362    21.00000   -1.20000
H43B  7    0.583973    0.074442   -0.292498    21.00000   -1.20000
AFIX   0
C44   6    0.550573    0.095164   -0.211370    21.00000    0.03914    0.05991 =
         0.05108   -0.01086   -0.01603   -0.00562
AFIX  23
H44A  7    0.500336    0.135442   -0.222685    21.00000   -1.20000
H44B  7    0.513488    0.068840   -0.181538    21.00000   -1.20000
AFIX   0
C45   6    0.675622    0.302142   -0.245577    31.00000    0.10459    0.07583 =
         0.04000    0.01289   -0.00978    0.02028
AFIX  23
H45A  7    0.677268    0.261911   -0.271467    31.00000   -1.20000
H45B  7    0.754619    0.322559   -0.242334    31.00000   -1.20000
AFIX   0
C46   6    0.589724    0.358365   -0.264723    31.00000    0.13706    0.05420 =
         0.05395    0.02347   -0.05066   -0.00631
AFIX  23
H46A  7    0.628397    0.396445   -0.285460    31.00000   -1.20000
H46B  7    0.526603    0.337348   -0.287241    31.00000   -1.20000
AFIX   0
C47   6    0.545688    0.385435   -0.212164    31.00000    0.09615    0.04586 =
         0.08138   -0.00762   -0.05288    0.02009
AFIX  23
H47A  7    0.470131    0.409875   -0.217040    31.00000   -1.20000
H47B  7    0.601793    0.418428   -0.194621    31.00000   -1.20000
AFIX   0
C48   6    0.533375    0.317866   -0.180039    31.00000    0.08692    0.06362 =
         0.04607   -0.01107   -0.02684    0.03338
AFIX  23
H48A  7    0.530794    0.327933   -0.140703    31.00000   -1.20000
H48B  7    0.462373    0.291592   -0.191094    31.00000   -1.20000
AFIX   0
PART    2
C41A  6    0.740424    0.060100   -0.216195   -21.00000    0.04553    0.04651 =
         0.04140   -0.01527   -0.01371    0.01175
AFIX  23
H41C  7    0.792668    0.041383   -0.187297   -21.00000   -1.20000
H41D  7    0.787607    0.075427   -0.247241   -21.00000   -1.20000
AFIX   0
C42A  6    0.651881    0.004734   -0.233503   -21.00000    0.07336    0.04758 =
         0.05620   -0.01632   -0.01411    0.00573
AFIX  23
H42C  7    0.684359   -0.027816   -0.260907   -21.00000   -1.20000
H42D  7    0.626418   -0.023626   -0.202057   -21.00000   -1.20000
AFIX   0
C43A  6    0.552771    0.047144   -0.257148   -21.00000    0.04463    0.05719 =
         0.06112   -0.00968   -0.01585   -0.01503
AFIX  23
H43C  7    0.477500    0.023762   -0.250212   -21.00000   -1.20000
H43D  7    0.561273    0.053612   -0.296691   -21.00000   -1.20000
AFIX   0
C44A  6    0.562238    0.117545   -0.227591   -21.00000    0.03914    0.05991 =
         0.05108   -0.01086   -0.01603   -0.00562
AFIX  23
H44C  7    0.561164    0.157137   -0.254073   -21.00000   -1.20000
H44D  7    0.495288    0.123457   -0.203404   -21.00000   -1.20000
AFIX   0
C45A  6    0.622195    0.277166   -0.248061   -31.00000    0.10459    0.07583 =
         0.04000    0.01289   -0.00978    0.02028
AFIX  23
H45C  7    0.568437    0.249151   -0.271391   -31.00000   -1.20000
H45D  7    0.703230    0.267640   -0.258568   -31.00000   -1.20000
AFIX   0
C46A  6    0.593596    0.357073   -0.249580   -31.00000    0.13706    0.05420 =
         0.05395    0.02347   -0.05066   -0.00631
AFIX  23
H46C  7    0.653422    0.386031   -0.230581   -31.00000   -1.20000
H46D  7    0.581999    0.374852   -0.287045   -31.00000   -1.20000
AFIX   0
C47A  6    0.480049    0.354122   -0.218509   -31.00000    0.09615    0.04586 =
         0.08138   -0.00762   -0.05288    0.02009
AFIX  23
H47C  7    0.445777    0.401565   -0.211768   -31.00000   -1.20000
H47D  7    0.421738    0.321517   -0.234849   -31.00000   -1.20000
AFIX   0
C48A  6    0.543254    0.322940   -0.169307   -31.00000    0.08692    0.06362 =
         0.04607   -0.01107   -0.02684    0.03338
AFIX  23
H48C  7    0.597575    0.357974   -0.152911   -31.00000   -1.20000
H48D  7    0.487802    0.307195   -0.141558   -31.00000   -1.20000
AFIX   0
HKLF    4

REM  ligar3 in P 21/n
REM R1 =  0.0531 for    9993 Fo > 4sig(Fo)  and  0.0861 for all   13836 data
REM    554 parameters refined using     96 restraints

END

WGHT      0.0339      4.7117

REM Highest difference peak  0.666,  deepest hole -0.690,  1-sigma level  0.070
Q1    1   1.0798  0.2766  0.1138  11.00000  0.05    0.67
Q2    1   1.1081  0.2584  0.0827  11.00000  0.05    0.62
Q3    1   0.7395  0.4386  0.1421  11.00000  0.05    0.61
Q4    1   0.8658  0.2834  0.1167  11.00000  0.05    0.59
Q5    1   1.0346  0.3393  0.0905  11.00000  0.05    0.56
Q6    1   0.7422  0.2857  0.0622  11.00000  0.05    0.52
Q7    1   0.8874  0.3208  0.0893  11.00000  0.05    0.51
Q8    1   0.7449  0.2843  0.1026  11.00000  0.05    0.49
Q9    1   0.5211  0.2562  0.1014  11.00000  0.05    0.48
Q10   1   0.6006  0.4212  0.1654  11.00000  0.05    0.44
Q11   1   0.6847  0.3762  0.1256  11.00000  0.05    0.43
Q12   1   0.7272  0.3966  0.1892  11.00000  0.05    0.42
Q13   1   0.6043  0.1429  0.1431  11.00000  0.05    0.42
Q14   1   0.9508  0.4180  0.0250  11.00000  0.05    0.41
Q15   1   0.6861  0.3518 -0.2592  11.00000  0.05    0.40
Q16   1   1.0060  0.1586 -0.1248  11.00000  0.05    0.40
Q17   1   0.8824  0.2878  0.0768  11.00000  0.05    0.39
Q18   1   0.7954  0.2396  0.1222  11.00000  0.05    0.38
Q19   1   0.6215  0.1760  0.1612  11.00000  0.05    0.37
Q20   1   0.7819  0.2403  0.1051  11.00000  0.05    0.36
;
_shelx_res_checksum              46763
_chemical_properties_physical    
'Air-sensitive, Moisture-sensitive, Oxygen-sensitive'
####################################################################### 
# 
# This file contains crystal structure data downloaded from the 
# Cambridge Structural Database (CSD) hosted by the Cambridge 
# Crystallographic Data Centre (CCDC).
# 
# Full information about CCDC data access policies and citation 
# guidelines are available at http://www.ccdc.cam.ac.uk/access/V1 
# 
# Audit and citation data items may have been added by the CCDC. 
# Please retain this information to preserve the provenance of 
# this file and to allow appropriate attribution of the data. 
# 
#######################################################################

data_mu165ark
_database_code_depnum_ccdc_archive 'CCDC 1405462'
_audit_update_record             
;
2015-06-08 deposited with the CCDC.
2015-07-03 downloaded from the CCDC.
;


#-----------------------------------------------------------------------------
#-----------------COMPOUND 4.THF--------------------------------------------
#---------------------------------------------------------------------------


_audit_creation_method           SHELXL-2013
_chemical_name_systematic        
;
 ?
;
_chemical_name_common            ?
_chemical_melting_point          ?
_chemical_formula_moiety         'C43 H77 Ga N2 O Si3'
_chemical_formula_sum            'C43 H77 Ga N2 O Si3'
_chemical_formula_weight         792.05

loop_
_atom_type_symbol
_atom_type_description
_atom_type_scat_dispersion_real
_atom_type_scat_dispersion_imag
_atom_type_scat_source
Ga Ga -1.2846 0.7763 'International Tables Vol C Tables 4.2.6.8 and 6.1.1.4'
Si Si 0.2541 0.3302 'International Tables Vol C Tables 4.2.6.8 and 6.1.1.4'
O O 0.0492 0.0322 'International Tables Vol C Tables 4.2.6.8 and 6.1.1.4'
N N 0.0311 0.0180 'International Tables Vol C Tables 4.2.6.8 and 6.1.1.4'
C C 0.0181 0.0091 'International Tables Vol C Tables 4.2.6.8 and 6.1.1.4'
H H 0.0000 0.0000 'International Tables Vol C Tables 4.2.6.8 and 6.1.1.4'

_space_group_crystal_system      triclinic
_space_group_IT_number           2
_space_group_name_H-M_alt        'P -1'
_space_group_name_Hall           '-P 1'

_shelx_space_group_comment       
;
The symmetry employed for this shelxl refinement is uniquely defined
by the following loop, which should always be used as a source of
symmetry information in preference to the above space-group names.
They are only intended as comments.
;

loop_
_space_group_symop_operation_xyz
'x, y, z'
'-x, -y, -z'

_cell_length_a                   11.3181(5)
_cell_length_b                   13.8704(7)
_cell_length_c                   17.8645(6)
_cell_angle_alpha                69.483(4)
_cell_angle_beta                 71.891(3)
_cell_angle_gamma                67.251(4)
_cell_volume                     2371.9(2)
_cell_formula_units_Z            2
_cell_measurement_temperature    123(2)
_cell_measurement_reflns_used    11694
_cell_measurement_theta_min      4.3223
_cell_measurement_theta_max      73.0577

_exptl_crystal_description       lath
_exptl_crystal_colour            yellow
_exptl_crystal_density_meas      ?
_exptl_crystal_density_method    ?
_exptl_crystal_density_diffrn    1.109
_exptl_crystal_F_000             860
_exptl_transmission_factor_min   ?
_exptl_transmission_factor_max   ?
_exptl_crystal_size_max          0.4
_exptl_crystal_size_mid          0.2
_exptl_crystal_size_min          0.1
_exptl_absorpt_coefficient_mu    1.743
_shelx_estimated_absorpt_T_min   ?
_shelx_estimated_absorpt_T_max   ?
_exptl_absorpt_correction_type   multi-scan
_exptl_absorpt_correction_T_min  0.14096
_exptl_absorpt_correction_T_max  1.00000
_exptl_absorpt_process_details   
;
CrysAlisPro, Agilent Technologies,
Version 1.171.34.46 (release 25-11-2010 CrysAlis171 .NET)
(compiled Nov 25 2010,17:55:46)
Empirical absorption correction using spherical harmonics,
 implemented in SCALE3 ABSPACK scaling algorithm.
;

_exptl_special_details           
;
 ?
;

_diffrn_ambient_temperature      123(2)
_diffrn_radiation_wavelength     1.5418
_diffrn_radiation_type           CuK\a
_diffrn_source                   ?
_diffrn_measurement_device_type  'Oxford Diffraction Gemini S'
_diffrn_measurement_method       'omega scans'
_diffrn_detector_area_resol_mean ?
_diffrn_reflns_number            26816
_diffrn_reflns_av_unetI/netI     0.0319
_diffrn_reflns_av_R_equivalents  0.0304
_diffrn_reflns_limit_h_min       -13
_diffrn_reflns_limit_h_max       14
_diffrn_reflns_limit_k_min       -12
_diffrn_reflns_limit_k_max       17
_diffrn_reflns_limit_l_min       -22
_diffrn_reflns_limit_l_max       22
_diffrn_reflns_theta_min         4.326
_diffrn_reflns_theta_max         73.209
_diffrn_reflns_theta_full        70.000
_diffrn_measured_fraction_theta_max 0.983
_diffrn_measured_fraction_theta_full 0.998
_diffrn_reflns_Laue_measured_fraction_max 0.983
_diffrn_reflns_Laue_measured_fraction_full 0.998
_diffrn_reflns_point_group_measured_fraction_max 0.983
_diffrn_reflns_point_group_measured_fraction_full 0.998
_reflns_number_total             9334
_reflns_number_gt                8334
_reflns_threshold_expression     'I > 2\s(I)'
_reflns_Friedel_coverage         0.000
_reflns_Friedel_fraction_max     .
_reflns_Friedel_fraction_full    .

_reflns_special_details          
;
 Reflections were merged by SHELXL according to the crystal
 class for the calculation of statistics and refinement.
 
 _reflns_Friedel_fraction is defined as the number of unique
 Friedel pairs measured divided by the number that would be
 possible theoretically, ignoring centric projections and
 systematic absences.
;

_computing_data_collection       
;
CrysAlisPro, Agilent Technologies,
Version 1.171.34.46 (release 25-11-2010 CrysAlis171 .NET)
(compiled Nov 25 2010,17:55:46)
;
_computing_cell_refinement       
;
CrysAlisPro, Agilent Technologies,
Version 1.171.34.46 (release 25-11-2010 CrysAlis171 .NET)
(compiled Nov 25 2010,17:55:46)
;
_computing_data_reduction        
;
CrysAlisPro, Agilent Technologies,
Version 1.171.34.46 (release 25-11-2010 CrysAlis171 .NET)
(compiled Nov 25 2010,17:55:46)
;
_computing_structure_solution    SHELXS
_computing_structure_refinement  'SHELXL-2013 (Sheldrick, 2013)'
_computing_molecular_graphics    ?
_computing_publication_material  SHELXL-2013

_refine_special_details          
;
 ?
;
_refine_ls_structure_factor_coef Fsqd
_refine_ls_matrix_type           full
_refine_ls_weighting_scheme      calc
_refine_ls_weighting_details     
'w=1/[\s^2^(Fo^2^)+(0.0486P)^2^+1.1525P] where P=(Fo^2^+2Fc^2^)/3'
_atom_sites_solution_primary     direct
_atom_sites_solution_secondary   ?
_atom_sites_solution_hydrogens   geom
_refine_ls_hydrogen_treatment    mixed
_refine_ls_extinction_method     none
_refine_ls_extinction_coef       .
_refine_ls_number_reflns         9334
_refine_ls_number_parameters     468
_refine_ls_number_restraints     0
_refine_ls_R_factor_all          0.0399
_refine_ls_R_factor_gt           0.0351
_refine_ls_wR_factor_ref         0.0945
_refine_ls_wR_factor_gt          0.0907
_refine_ls_goodness_of_fit_ref   1.015
_refine_ls_restrained_S_all      1.015
_refine_ls_shift/su_max          0.002
_refine_ls_shift/su_mean         0.000

loop_
_atom_site_label
_atom_site_type_symbol
_atom_site_fract_x
_atom_site_fract_y
_atom_site_fract_z
_atom_site_U_iso_or_equiv
_atom_site_adp_type
_atom_site_occupancy
_atom_site_site_symmetry_order
_atom_site_calc_flag
_atom_site_refinement_flags_posn
_atom_site_refinement_flags_adp
_atom_site_refinement_flags_occupancy
_atom_site_disorder_assembly
_atom_site_disorder_group
Ga1 Ga 0.39974(2) 0.58830(2) 0.23571(2) 0.01890(7) Uani 1 1 d . . . . .
Si1 Si 0.29247(5) 0.47136(4) 0.14661(3) 0.02522(11) Uani 1 1 d . . . . .
Si2 Si 0.36651(5) 0.41386(4) 0.41908(3) 0.02522(11) Uani 1 1 d . . . . .
Si3 Si 0.67523(5) 0.65942(4) 0.13807(3) 0.02489(11) Uani 1 1 d . . . . .
O1 O 0.95662(15) 0.12131(12) 0.24087(9) 0.0390(3) Uani 1 1 d . . . . .
N1 N 0.26441(13) 0.84502(11) 0.35115(8) 0.0192(3) Uani 1 1 d . . . . .
N2 N 0.20686(13) 0.81959(11) 0.25737(8) 0.0175(3) Uani 1 1 d . . . . .
C1 C 0.17989(16) 0.88858(14) 0.30168(10) 0.0199(3) Uani 1 1 d . . . . .
H1 H 0.1126 0.9563 0.2984 0.024 Uiso 1 1 calc R U . . .
C2 C 0.31295(16) 0.72673(13) 0.27775(9) 0.0179(3) Uani 1 1 d . . . . .
C3 C 0.34652(16) 0.74596(13) 0.33693(10) 0.0195(3) Uani 1 1 d . . . . .
H3 H 0.4158 0.6986 0.3644 0.023 Uiso 1 1 calc R U . . .
C6 C 0.27550(16) 0.89024(14) 0.40982(10) 0.0221(3) Uani 1 1 d . . . . .
C7 C 0.35117(17) 0.96019(15) 0.38123(11) 0.0255(4) Uani 1 1 d . . . . .
C8 C 0.37113(19) 0.99447(16) 0.43968(13) 0.0326(4) Uani 1 1 d . . . . .
H8 H 0.4213 1.0424 0.4230 0.039 Uiso 1 1 calc R U . . .
C9 C 0.3189(2) 0.95962(17) 0.52149(13) 0.0357(5) Uani 1 1 d . . . . .
H9 H 0.3357 0.9825 0.5604 0.043 Uiso 1 1 calc R U . . .
C10 C 0.24267(19) 0.89205(16) 0.54764(11) 0.0317(4) Uani 1 1 d . . . . .
H10 H 0.2063 0.8702 0.6041 0.038 Uiso 1 1 calc R U . . .
C11 C 0.21853(17) 0.85544(15) 0.49183(11) 0.0251(4) Uani 1 1 d . . . . .
C12 C 0.40516(18) 1.00069(16) 0.29094(12) 0.0287(4) Uani 1 1 d . . . . .
H12 H 0.4034 0.9511 0.2622 0.034 Uiso 1 1 calc R U . . .
C13 C 0.3169(2) 1.11364(17) 0.25687(14) 0.0410(5) Uani 1 1 d . . . . .
H13A H 0.2278 1.1115 0.2662 0.061 Uiso 1 1 calc R U . . .
H13B H 0.3499 1.1381 0.1981 0.061 Uiso 1 1 calc R U . . .
H13C H 0.3161 1.1639 0.2843 0.061 Uiso 1 1 calc R U . . .
C14 C 0.5469(2) 0.9996(2) 0.27359(16) 0.0514(6) Uani 1 1 d . . . . .
H14A H 0.5506 1.0512 0.2981 0.077 Uiso 1 1 calc R U . . .
H14B H 0.5793 1.0203 0.2145 0.077 Uiso 1 1 calc R U . . .
H14C H 0.6013 0.9267 0.2971 0.077 Uiso 1 1 calc R U . . .
C15 C 0.13393(18) 0.78167(15) 0.52176(11) 0.0278(4) Uani 1 1 d . . . . .
H15 H 0.1301 0.7628 0.4736 0.033 Uiso 1 1 calc R U . . .
C16 C 0.1915(2) 0.67630(18) 0.58291(13) 0.0401(5) Uani 1 1 d . . . . .
H16A H 0.2770 0.6359 0.5561 0.060 Uiso 1 1 calc R U . . .
H16B H 0.1325 0.6323 0.6029 0.060 Uiso 1 1 calc R U . . .
H16C H 0.2019 0.6932 0.6289 0.060 Uiso 1 1 calc R U . . .
C17 C -0.0064(2) 0.84033(19) 0.56008(13) 0.0391(5) Uani 1 1 d . . . . .
H17A H -0.0047 0.8608 0.6069 0.059 Uiso 1 1 calc R U . . .
H17B H -0.0599 0.7920 0.5783 0.059 Uiso 1 1 calc R U . . .
H17C H -0.0439 0.9055 0.5194 0.059 Uiso 1 1 calc R U . . .
C18 C 0.12520(15) 0.83549(13) 0.20256(10) 0.0182(3) Uani 1 1 d . . . . .
C19 C 0.16786(17) 0.87279(14) 0.11844(10) 0.0216(3) Uani 1 1 d . . . . .
C20 C 0.08706(18) 0.88480(15) 0.06848(11) 0.0276(4) Uani 1 1 d . . . . .
H20 H 0.1125 0.9098 0.0110 0.033 Uiso 1 1 calc R U . . .
C21 C -0.02962(19) 0.86088(16) 0.10129(11) 0.0305(4) Uani 1 1 d . . . . .
H21 H -0.0836 0.8704 0.0662 0.037 Uiso 1 1 calc R U . . .
C22 C -0.06802(17) 0.82327(15) 0.18460(11) 0.0265(4) Uani 1 1 d . . . . .
H22 H -0.1483 0.8071 0.2062 0.032 Uiso 1 1 calc R U . . .
C23 C 0.00965(16) 0.80865(13) 0.23752(10) 0.0206(3) Uani 1 1 d . . . . .
C24 C 0.29462(18) 0.90070(15) 0.08363(10) 0.0265(4) Uani 1 1 d . . . . .
H24 H 0.3579 0.8495 0.1194 0.032 Uiso 1 1 calc R U . . .
C25 C 0.3571(2) 0.88805(18) -0.00312(11) 0.0359(5) Uani 1 1 d . . . . .
H25A H 0.3629 0.8166 -0.0051 0.054 Uiso 1 1 calc R U . . .
H25B H 0.4450 0.8949 -0.0187 0.054 Uiso 1 1 calc R U . . .
H25C H 0.3033 0.9445 -0.0411 0.054 Uiso 1 1 calc R U . . .
C26 C 0.2729(2) 1.01546(17) 0.08636(12) 0.0353(4) Uani 1 1 d . . . . .
H26A H 0.2133 1.0679 0.0503 0.053 Uiso 1 1 calc R U . . .
H26B H 0.3568 1.0301 0.0682 0.053 Uiso 1 1 calc R U . . .
H26C H 0.2345 1.0219 0.1424 0.053 Uiso 1 1 calc R U . . .
C27 C -0.03032(17) 0.76329(15) 0.32882(10) 0.0263(4) Uani 1 1 d . . . . .
H27 H 0.0504 0.7312 0.3522 0.032 Uiso 1 1 calc R U . . .
C28 C -0.0908(2) 0.67343(18) 0.34923(13) 0.0383(5) Uani 1 1 d . . . . .
H28A H -0.1757 0.7045 0.3330 0.057 Uiso 1 1 calc R U . . .
H28B H -0.1028 0.6393 0.4081 0.057 Uiso 1 1 calc R U . . .
H28C H -0.0325 0.6190 0.3197 0.057 Uiso 1 1 calc R U . . .
C29 C -0.12509(19) 0.85278(18) 0.37005(12) 0.0361(5) Uani 1 1 d . . . . .
H29A H -0.0843 0.9086 0.3587 0.054 Uiso 1 1 calc R U . . .
H29B H -0.1457 0.8216 0.4291 0.054 Uiso 1 1 calc R U . . .
H29C H -0.2058 0.8853 0.3487 0.054 Uiso 1 1 calc R U . . .
C30 C 0.25540(17) 0.55685(15) 0.21521(11) 0.0246(4) Uani 1 1 d . . . . .
H30A H 0.2090 0.5227 0.2689 0.030 Uiso 1 1 calc R U . . .
H30B H 0.1926 0.6274 0.1936 0.030 Uiso 1 1 calc R U . . .
C31 C 0.4491(2) 0.35610(16) 0.15608(14) 0.0369(5) Uani 1 1 d . . . . .
H31A H 0.5221 0.3850 0.1415 0.055 Uiso 1 1 calc R U . . .
H31B H 0.4639 0.3125 0.1192 0.055 Uiso 1 1 calc R U . . .
H31C H 0.4429 0.3107 0.2124 0.055 Uiso 1 1 calc R U . . .
C32 C 0.3059(3) 0.5565(2) 0.03884(12) 0.0447(5) Uani 1 1 d . . . . .
H32A H 0.2228 0.6144 0.0325 0.067 Uiso 1 1 calc R U . . .
H32B H 0.3262 0.5114 0.0021 0.067 Uiso 1 1 calc R U . . .
H32C H 0.3759 0.5885 0.0254 0.067 Uiso 1 1 calc R U . . .
C33 C 0.1576(2) 0.41121(19) 0.17023(15) 0.0426(5) Uani 1 1 d . . . . .
H33A H 0.1471 0.3682 0.2272 0.064 Uiso 1 1 calc R U . . .
H33B H 0.1798 0.3646 0.1342 0.064 Uiso 1 1 calc R U . . .
H33C H 0.0756 0.4695 0.1615 0.064 Uiso 1 1 calc R U . . .
C34 C 0.47661(17) 0.47581(14) 0.33114(10) 0.0247(4) Uani 1 1 d . . . . .
H34A H 0.5472 0.4166 0.3099 0.030 Uiso 1 1 calc R U . . .
H34B H 0.5181 0.5097 0.3519 0.030 Uiso 1 1 calc R U . . .
C35 C 0.4366(2) 0.35321(19) 0.51429(12) 0.0390(5) Uani 1 1 d . . . . .
H35A H 0.5171 0.2932 0.5061 0.059 Uiso 1 1 calc R U . . .
H35B H 0.3729 0.3261 0.5603 0.059 Uiso 1 1 calc R U . . .
H35C H 0.4562 0.4087 0.5261 0.059 Uiso 1 1 calc R U . . .
C36 C 0.3398(3) 0.30201(19) 0.39835(15) 0.0478(6) Uani 1 1 d . . . . .
H36A H 0.2918 0.3319 0.3539 0.072 Uiso 1 1 calc R U . . .
H36B H 0.2890 0.2655 0.4476 0.072 Uiso 1 1 calc R U . . .
H36C H 0.4245 0.2498 0.3826 0.072 Uiso 1 1 calc R U . . .
C37 C 0.2043(2) 0.51659(17) 0.44423(12) 0.0373(5) Uani 1 1 d . . . . .
H37A H 0.2181 0.5779 0.4517 0.056 Uiso 1 1 calc R U . . .
H37B H 0.1522 0.4833 0.4947 0.056 Uiso 1 1 calc R U . . .
H37C H 0.1577 0.5422 0.3995 0.056 Uiso 1 1 calc R U . . .
C38 C 0.54328(17) 0.61286(15) 0.13669(10) 0.0236(3) Uani 1 1 d . . . . .
H38A H 0.5864 0.5438 0.1208 0.028 Uiso 1 1 calc R U . . .
H38B H 0.4996 0.6660 0.0918 0.028 Uiso 1 1 calc R U . . .
C39 C 0.7558(2) 0.57606(18) 0.22716(14) 0.0409(5) Uani 1 1 d . . . . .
H39A H 0.6935 0.5880 0.2778 0.061 Uiso 1 1 calc R U . . .
H39B H 0.8318 0.5973 0.2217 0.061 Uiso 1 1 calc R U . . .
H39C H 0.7843 0.4992 0.2287 0.061 Uiso 1 1 calc R U . . .
C40 C 0.8076(2) 0.6527(2) 0.04325(14) 0.0469(6) Uani 1 1 d . . . . .
H40A H 0.8434 0.5784 0.0377 0.070 Uiso 1 1 calc R U . . .
H40B H 0.8775 0.6746 0.0473 0.070 Uiso 1 1 calc R U . . .
H40C H 0.7708 0.7016 -0.0046 0.070 Uiso 1 1 calc R U . . .
C41 C 0.61371(19) 0.80427(16) 0.14245(13) 0.0331(4) Uani 1 1 d . . . . .
H41A H 0.5745 0.8507 0.0950 0.050 Uiso 1 1 calc R U . . .
H41B H 0.6868 0.8259 0.1420 0.050 Uiso 1 1 calc R U . . .
H41C H 0.5477 0.8118 0.1926 0.050 Uiso 1 1 calc R U . . .
C42 C 0.8654(3) 0.1113(2) 0.20548(17) 0.0512(6) Uani 1 1 d . . . . .
H42A H 0.7827 0.1102 0.2458 0.061 Uiso 1 1 calc R U . . .
H42B H 0.9022 0.0433 0.1881 0.061 Uiso 1 1 calc R U . . .
C43 C 0.8410(3) 0.2066(2) 0.13379(17) 0.0560(7) Uani 1 1 d . . . . .
H43A H 0.7505 0.2289 0.1258 0.067 Uiso 1 1 calc R U . . .
H43B H 0.9033 0.1910 0.0833 0.067 Uiso 1 1 calc R U . . .
C44 C 0.8626(3) 0.29175(19) 0.15736(17) 0.0544(6) Uani 1 1 d . . . . .
H44A H 0.8870 0.3478 0.1087 0.065 Uiso 1 1 calc R U . . .
H44B H 0.7838 0.3269 0.1937 0.065 Uiso 1 1 calc R U . . .
C45 C 0.9737(2) 0.22630(17) 0.20122(13) 0.0384(5) Uani 1 1 d . . . . .
H45A H 1.0586 0.2200 0.1621 0.046 Uiso 1 1 calc R U . . .
H45B H 0.9713 0.2608 0.2419 0.046 Uiso 1 1 calc R U . . .

loop_
_atom_site_aniso_label
_atom_site_aniso_U_11
_atom_site_aniso_U_22
_atom_site_aniso_U_33
_atom_site_aniso_U_23
_atom_site_aniso_U_13
_atom_site_aniso_U_12
Ga1 0.02038(11) 0.01913(11) 0.01772(11) -0.00533(8) -0.00286(8) -0.00708(8)
Si1 0.0283(2) 0.0256(2) 0.0258(2) -0.01022(19) -0.00307(19) -0.0114(2)
Si2 0.0253(2) 0.0224(2) 0.0216(2) -0.00011(18) -0.00445(18) -0.00615(19)
Si3 0.0223(2) 0.0278(3) 0.0258(2) -0.00915(19) -0.00036(18) -0.0107(2)
O1 0.0434(8) 0.0315(8) 0.0430(8) 0.0010(6) -0.0215(7) -0.0123(7)
N1 0.0191(7) 0.0199(7) 0.0190(6) -0.0058(5) -0.0051(5) -0.0047(6)
N2 0.0176(6) 0.0185(7) 0.0168(6) -0.0039(5) -0.0039(5) -0.0065(5)
C1 0.0185(8) 0.0199(8) 0.0213(8) -0.0051(6) -0.0048(6) -0.0056(6)
C2 0.0188(8) 0.0168(8) 0.0168(7) -0.0025(6) -0.0026(6) -0.0066(6)
C3 0.0189(8) 0.0185(8) 0.0197(7) -0.0039(6) -0.0058(6) -0.0037(6)
C6 0.0213(8) 0.0213(8) 0.0247(8) -0.0114(7) -0.0099(6) 0.0013(7)
C7 0.0208(8) 0.0236(9) 0.0333(9) -0.0125(7) -0.0103(7) 0.0001(7)
C8 0.0273(9) 0.0326(10) 0.0453(11) -0.0207(9) -0.0123(8) -0.0040(8)
C9 0.0330(10) 0.0406(11) 0.0414(11) -0.0262(9) -0.0174(9) 0.0016(9)
C10 0.0301(10) 0.0368(11) 0.0265(9) -0.0167(8) -0.0092(7) 0.0016(8)
C11 0.0223(8) 0.0246(9) 0.0250(8) -0.0104(7) -0.0089(7) 0.0028(7)
C12 0.0269(9) 0.0296(10) 0.0346(10) -0.0116(8) -0.0055(7) -0.0115(8)
C13 0.0499(13) 0.0298(11) 0.0419(11) -0.0054(9) -0.0092(10) -0.0147(10)
C14 0.0324(12) 0.0793(19) 0.0533(14) -0.0260(13) -0.0008(10) -0.0272(12)
C15 0.0277(9) 0.0296(10) 0.0218(8) -0.0072(7) -0.0054(7) -0.0038(8)
C16 0.0381(11) 0.0358(11) 0.0360(11) -0.0012(9) -0.0091(9) -0.0067(9)
C17 0.0285(10) 0.0444(12) 0.0386(11) -0.0135(9) -0.0041(8) -0.0050(9)
C18 0.0182(8) 0.0160(7) 0.0206(7) -0.0040(6) -0.0090(6) -0.0024(6)
C19 0.0220(8) 0.0201(8) 0.0213(8) -0.0031(6) -0.0062(6) -0.0059(7)
C20 0.0314(9) 0.0320(10) 0.0196(8) -0.0022(7) -0.0085(7) -0.0114(8)
C21 0.0311(10) 0.0361(10) 0.0297(9) -0.0060(8) -0.0158(8) -0.0109(8)
C22 0.0214(8) 0.0295(9) 0.0317(9) -0.0050(7) -0.0095(7) -0.0105(7)
C23 0.0191(8) 0.0182(8) 0.0226(8) -0.0040(6) -0.0057(6) -0.0042(6)
C24 0.0253(9) 0.0321(10) 0.0201(8) -0.0005(7) -0.0057(7) -0.0118(8)
C25 0.0322(10) 0.0477(12) 0.0232(9) -0.0036(8) -0.0012(8) -0.0162(9)
C26 0.0412(11) 0.0384(11) 0.0304(10) -0.0010(8) -0.0066(8) -0.0242(10)
C27 0.0196(8) 0.0320(10) 0.0232(8) -0.0016(7) -0.0037(7) -0.0093(7)
C28 0.0310(10) 0.0390(12) 0.0388(11) 0.0030(9) -0.0037(8) -0.0190(9)
C29 0.0290(10) 0.0492(13) 0.0274(9) -0.0130(9) 0.0006(8) -0.0115(9)
C30 0.0233(8) 0.0279(9) 0.0280(8) -0.0130(7) -0.0024(7) -0.0106(7)
C31 0.0345(11) 0.0276(10) 0.0453(11) -0.0134(9) 0.0006(9) -0.0097(9)
C32 0.0602(15) 0.0489(13) 0.0254(10) -0.0081(9) -0.0078(9) -0.0198(12)
C33 0.0408(12) 0.0465(13) 0.0560(13) -0.0238(11) -0.0054(10) -0.0238(11)
C34 0.0231(8) 0.0231(9) 0.0229(8) -0.0022(7) -0.0053(7) -0.0049(7)
C35 0.0298(10) 0.0461(12) 0.0257(9) 0.0027(9) -0.0066(8) -0.0059(9)
C36 0.0668(16) 0.0376(12) 0.0446(12) -0.0047(10) -0.0071(11) -0.0308(12)
C37 0.0297(10) 0.0359(11) 0.0287(9) 0.0010(8) -0.0018(8) -0.0037(9)
C38 0.0253(9) 0.0283(9) 0.0202(8) -0.0083(7) -0.0005(6) -0.0129(7)
C39 0.0364(11) 0.0393(12) 0.0494(12) -0.0022(10) -0.0186(10) -0.0149(10)
C40 0.0397(12) 0.0605(15) 0.0461(13) -0.0270(11) 0.0159(10) -0.0292(11)
C41 0.0298(10) 0.0310(10) 0.0436(11) -0.0108(9) -0.0062(8) -0.0150(8)
C42 0.0569(15) 0.0375(12) 0.0687(16) -0.0018(11) -0.0354(13) -0.0179(11)
C43 0.0697(17) 0.0466(14) 0.0574(15) -0.0100(12) -0.0367(14) -0.0088(13)
C44 0.0698(17) 0.0301(12) 0.0651(16) -0.0027(11) -0.0353(14) -0.0094(12)
C45 0.0441(12) 0.0350(11) 0.0378(11) -0.0064(9) -0.0100(9) -0.0158(10)

_geom_special_details            
;
 All esds (except the esd in the dihedral angle between two l.s. planes)
 are estimated using the full covariance matrix.  The cell esds are taken
 into account individually in the estimation of esds in distances, angles
 and torsion angles; correlations between esds in cell parameters are only
 used when they are defined by crystal symmetry.  An approximate (isotropic)
 treatment of cell esds is used for estimating esds involving l.s. planes.
;

loop_
_geom_bond_atom_site_label_1
_geom_bond_atom_site_label_2
_geom_bond_distance
_geom_bond_site_symmetry_2
_geom_bond_publ_flag
Ga1 C30 2.0071(17) . ?
Ga1 C38 2.0257(16) . ?
Ga1 C34 2.0262(17) . ?
Ga1 C2 2.0759(16) . ?
Si1 C30 1.8434(17) . ?
Si1 C32 1.868(2) . ?
Si1 C31 1.879(2) . ?
Si1 C33 1.882(2) . ?
Si2 C34 1.8504(18) . ?
Si2 C36 1.863(2) . ?
Si2 C37 1.875(2) . ?
Si2 C35 1.884(2) . ?
Si3 C38 1.8515(17) . ?
Si3 C39 1.870(2) . ?
Si3 C41 1.877(2) . ?
Si3 C40 1.883(2) . ?
O1 C42 1.436(3) . ?
O1 C45 1.439(2) . ?
N1 C1 1.329(2) . ?
N1 C3 1.388(2) . ?
N1 C6 1.453(2) . ?
N2 C1 1.338(2) . ?
N2 C2 1.407(2) . ?
N2 C18 1.4543(19) . ?
C1 H1 0.9500 . ?
C2 C3 1.363(2) . ?
C3 H3 0.9500 . ?
C6 C11 1.397(2) . ?
C6 C7 1.400(3) . ?
C7 C8 1.395(2) . ?
C7 C12 1.519(3) . ?
C8 C9 1.381(3) . ?
C8 H8 0.9500 . ?
C9 C10 1.382(3) . ?
C9 H9 0.9500 . ?
C10 C11 1.399(2) . ?
C10 H10 0.9500 . ?
C11 C15 1.518(3) . ?
C12 C13 1.524(3) . ?
C12 C14 1.531(3) . ?
C12 H12 1.0000 . ?
C13 H13A 0.9800 . ?
C13 H13B 0.9800 . ?
C13 H13C 0.9800 . ?
C14 H14A 0.9800 . ?
C14 H14B 0.9800 . ?
C14 H14C 0.9800 . ?
C15 C16 1.530(3) . ?
C15 C17 1.539(3) . ?
C15 H15 1.0000 . ?
C16 H16A 0.9800 . ?
C16 H16B 0.9800 . ?
C16 H16C 0.9800 . ?
C17 H17A 0.9800 . ?
C17 H17B 0.9800 . ?
C17 H17C 0.9800 . ?
C18 C23 1.395(2) . ?
C18 C19 1.399(2) . ?
C19 C20 1.395(2) . ?
C19 C24 1.517(2) . ?
C20 C21 1.385(3) . ?
C20 H20 0.9500 . ?
C21 C22 1.380(3) . ?
C21 H21 0.9500 . ?
C22 C23 1.397(2) . ?
C22 H22 0.9500 . ?
C23 C27 1.517(2) . ?
C24 C26 1.530(3) . ?
C24 C25 1.532(2) . ?
C24 H24 1.0000 . ?
C25 H25A 0.9800 . ?
C25 H25B 0.9800 . ?
C25 H25C 0.9800 . ?
C26 H26A 0.9800 . ?
C26 H26B 0.9800 . ?
C26 H26C 0.9800 . ?
C27 C28 1.530(3) . ?
C27 C29 1.534(3) . ?
C27 H27 1.0000 . ?
C28 H28A 0.9800 . ?
C28 H28B 0.9800 . ?
C28 H28C 0.9800 . ?
C29 H29A 0.9800 . ?
C29 H29B 0.9800 . ?
C29 H29C 0.9800 . ?
C30 H30A 0.9900 . ?
C30 H30B 0.9900 . ?
C31 H31A 0.9800 . ?
C31 H31B 0.9800 . ?
C31 H31C 0.9800 . ?
C32 H32A 0.9800 . ?
C32 H32B 0.9800 . ?
C32 H32C 0.9800 . ?
C33 H33A 0.9800 . ?
C33 H33B 0.9800 . ?
C33 H33C 0.9800 . ?
C34 H34A 0.9900 . ?
C34 H34B 0.9900 . ?
C35 H35A 0.9800 . ?
C35 H35B 0.9800 . ?
C35 H35C 0.9800 . ?
C36 H36A 0.9800 . ?
C36 H36B 0.9800 . ?
C36 H36C 0.9800 . ?
C37 H37A 0.9800 . ?
C37 H37B 0.9800 . ?
C37 H37C 0.9800 . ?
C38 H38A 0.9900 . ?
C38 H38B 0.9900 . ?
C39 H39A 0.9800 . ?
C39 H39B 0.9800 . ?
C39 H39C 0.9800 . ?
C40 H40A 0.9800 . ?
C40 H40B 0.9800 . ?
C40 H40C 0.9800 . ?
C41 H41A 0.9800 . ?
C41 H41B 0.9800 . ?
C41 H41C 0.9800 . ?
C42 C43 1.488(3) . ?
C42 H42A 0.9900 . ?
C42 H42B 0.9900 . ?
C43 C44 1.506(3) . ?
C43 H43A 0.9900 . ?
C43 H43B 0.9900 . ?
C44 C45 1.500(3) . ?
C44 H44A 0.9900 . ?
C44 H44B 0.9900 . ?
C45 H45A 0.9900 . ?
C45 H45B 0.9900 . ?

loop_
_geom_angle_atom_site_label_1
_geom_angle_atom_site_label_2
_geom_angle_atom_site_label_3
_geom_angle
_geom_angle_site_symmetry_1
_geom_angle_site_symmetry_3
_geom_angle_publ_flag
C30 Ga1 C38 114.78(7) . . ?
C30 Ga1 C34 112.42(7) . . ?
C38 Ga1 C34 110.63(7) . . ?
C30 Ga1 C2 106.54(7) . . ?
C38 Ga1 C2 109.08(7) . . ?
C34 Ga1 C2 102.53(7) . . ?
C30 Si1 C32 109.13(10) . . ?
C30 Si1 C31 112.46(9) . . ?
C32 Si1 C31 108.82(11) . . ?
C30 Si1 C33 110.51(9) . . ?
C32 Si1 C33 108.34(11) . . ?
C31 Si1 C33 107.48(10) . . ?
C34 Si2 C36 110.88(10) . . ?
C34 Si2 C37 111.50(9) . . ?
C36 Si2 C37 109.16(12) . . ?
C34 Si2 C35 111.93(9) . . ?
C36 Si2 C35 106.70(11) . . ?
C37 Si2 C35 106.44(10) . . ?
C38 Si3 C39 112.23(9) . . ?
C38 Si3 C41 112.18(9) . . ?
C39 Si3 C41 107.35(10) . . ?
C38 Si3 C40 111.83(9) . . ?
C39 Si3 C40 106.99(12) . . ?
C41 Si3 C40 105.86(10) . . ?
C42 O1 C45 108.16(16) . . ?
C1 N1 C3 108.25(13) . . ?
C1 N1 C6 127.99(14) . . ?
C3 N1 C6 123.75(13) . . ?
C1 N2 C2 111.46(13) . . ?
C1 N2 C18 122.71(14) . . ?
C2 N2 C18 125.47(13) . . ?
N1 C1 N2 107.51(14) . . ?
N1 C1 H1 126.2 . . ?
N2 C1 H1 126.2 . . ?
C3 C2 N2 102.85(14) . . ?
C3 C2 Ga1 125.95(12) . . ?
N2 C2 Ga1 131.17(11) . . ?
C2 C3 N1 109.94(14) . . ?
C2 C3 H3 125.0 . . ?
N1 C3 H3 125.0 . . ?
C11 C6 C7 123.99(16) . . ?
C11 C6 N1 118.35(16) . . ?
C7 C6 N1 117.49(15) . . ?
C8 C7 C6 116.66(17) . . ?
C8 C7 C12 121.15(17) . . ?
C6 C7 C12 122.16(15) . . ?
C9 C8 C7 120.90(19) . . ?
C9 C8 H8 119.5 . . ?
C7 C8 H8 119.5 . . ?
C8 C9 C10 121.05(17) . . ?
C8 C9 H9 119.5 . . ?
C10 C9 H9 119.5 . . ?
C9 C10 C11 120.68(18) . . ?
C9 C10 H10 119.7 . . ?
C11 C10 H10 119.7 . . ?
C6 C11 C10 116.70(18) . . ?
C6 C11 C15 123.44(16) . . ?
C10 C11 C15 119.86(17) . . ?
C7 C12 C13 109.79(16) . . ?
C7 C12 C14 112.78(17) . . ?
C13 C12 C14 110.94(18) . . ?
C7 C12 H12 107.7 . . ?
C13 C12 H12 107.7 . . ?
C14 C12 H12 107.7 . . ?
C12 C13 H13A 109.5 . . ?
C12 C13 H13B 109.5 . . ?
H13A C13 H13B 109.5 . . ?
C12 C13 H13C 109.5 . . ?
H13A C13 H13C 109.5 . . ?
H13B C13 H13C 109.5 . . ?
C12 C14 H14A 109.5 . . ?
C12 C14 H14B 109.5 . . ?
H14A C14 H14B 109.5 . . ?
C12 C14 H14C 109.5 . . ?
H14A C14 H14C 109.5 . . ?
H14B C14 H14C 109.5 . . ?
C11 C15 C16 111.64(16) . . ?
C11 C15 C17 110.56(16) . . ?
C16 C15 C17 110.21(16) . . ?
C11 C15 H15 108.1 . . ?
C16 C15 H15 108.1 . . ?
C17 C15 H15 108.1 . . ?
C15 C16 H16A 109.5 . . ?
C15 C16 H16B 109.5 . . ?
H16A C16 H16B 109.5 . . ?
C15 C16 H16C 109.5 . . ?
H16A C16 H16C 109.5 . . ?
H16B C16 H16C 109.5 . . ?
C15 C17 H17A 109.5 . . ?
C15 C17 H17B 109.5 . . ?
H17A C17 H17B 109.5 . . ?
C15 C17 H17C 109.5 . . ?
H17A C17 H17C 109.5 . . ?
H17B C17 H17C 109.5 . . ?
C23 C18 C19 123.61(15) . . ?
C23 C18 N2 117.34(14) . . ?
C19 C18 N2 119.02(14) . . ?
C20 C19 C18 116.73(16) . . ?
C20 C19 C24 121.82(15) . . ?
C18 C19 C24 121.44(15) . . ?
C21 C20 C19 121.14(16) . . ?
C21 C20 H20 119.4 . . ?
C19 C20 H20 119.4 . . ?
C22 C21 C20 120.53(16) . . ?
C22 C21 H21 119.7 . . ?
C20 C21 H21 119.7 . . ?
C21 C22 C23 120.82(16) . . ?
C21 C22 H22 119.6 . . ?
C23 C22 H22 119.6 . . ?
C18 C23 C22 117.15(15) . . ?
C18 C23 C27 122.16(15) . . ?
C22 C23 C27 120.68(15) . . ?
C19 C24 C26 110.37(15) . . ?
C19 C24 C25 113.29(15) . . ?
C26 C24 C25 110.36(16) . . ?
C19 C24 H24 107.5 . . ?
C26 C24 H24 107.5 . . ?
C25 C24 H24 107.5 . . ?
C24 C25 H25A 109.5 . . ?
C24 C25 H25B 109.5 . . ?
H25A C25 H25B 109.5 . . ?
C24 C25 H25C 109.5 . . ?
H25A C25 H25C 109.5 . . ?
H25B C25 H25C 109.5 . . ?
C24 C26 H26A 109.5 . . ?
C24 C26 H26B 109.5 . . ?
H26A C26 H26B 109.5 . . ?
C24 C26 H26C 109.5 . . ?
H26A C26 H26C 109.5 . . ?
H26B C26 H26C 109.5 . . ?
C23 C27 C28 112.33(16) . . ?
C23 C27 C29 111.40(15) . . ?
C28 C27 C29 109.86(16) . . ?
C23 C27 H27 107.7 . . ?
C28 C27 H27 107.7 . . ?
C29 C27 H27 107.7 . . ?
C27 C28 H28A 109.5 . . ?
C27 C28 H28B 109.5 . . ?
H28A C28 H28B 109.5 . . ?
C27 C28 H28C 109.5 . . ?
H28A C28 H28C 109.5 . . ?
H28B C28 H28C 109.5 . . ?
C27 C29 H29A 109.5 . . ?
C27 C29 H29B 109.5 . . ?
H29A C29 H29B 109.5 . . ?
C27 C29 H29C 109.5 . . ?
H29A C29 H29C 109.5 . . ?
H29B C29 H29C 109.5 . . ?
Si1 C30 Ga1 120.41(9) . . ?
Si1 C30 H30A 107.2 . . ?
Ga1 C30 H30A 107.2 . . ?
Si1 C30 H30B 107.2 . . ?
Ga1 C30 H30B 107.2 . . ?
H30A C30 H30B 106.9 . . ?
Si1 C31 H31A 109.5 . . ?
Si1 C31 H31B 109.5 . . ?
H31A C31 H31B 109.5 . . ?
Si1 C31 H31C 109.5 . . ?
H31A C31 H31C 109.5 . . ?
H31B C31 H31C 109.5 . . ?
Si1 C32 H32A 109.5 . . ?
Si1 C32 H32B 109.5 . . ?
H32A C32 H32B 109.5 . . ?
Si1 C32 H32C 109.5 . . ?
H32A C32 H32C 109.5 . . ?
H32B C32 H32C 109.5 . . ?
Si1 C33 H33A 109.5 . . ?
Si1 C33 H33B 109.5 . . ?
H33A C33 H33B 109.5 . . ?
Si1 C33 H33C 109.5 . . ?
H33A C33 H33C 109.5 . . ?
H33B C33 H33C 109.5 . . ?
Si2 C34 Ga1 118.51(9) . . ?
Si2 C34 H34A 107.7 . . ?
Ga1 C34 H34A 107.7 . . ?
Si2 C34 H34B 107.7 . . ?
Ga1 C34 H34B 107.7 . . ?
H34A C34 H34B 107.1 . . ?
Si2 C35 H35A 109.5 . . ?
Si2 C35 H35B 109.5 . . ?
H35A C35 H35B 109.5 . . ?
Si2 C35 H35C 109.5 . . ?
H35A C35 H35C 109.5 . . ?
H35B C35 H35C 109.5 . . ?
Si2 C36 H36A 109.5 . . ?
Si2 C36 H36B 109.5 . . ?
H36A C36 H36B 109.5 . . ?
Si2 C36 H36C 109.5 . . ?
H36A C36 H36C 109.5 . . ?
H36B C36 H36C 109.5 . . ?
Si2 C37 H37A 109.5 . . ?
Si2 C37 H37B 109.5 . . ?
H37A C37 H37B 109.5 . . ?
Si2 C37 H37C 109.5 . . ?
H37A C37 H37C 109.5 . . ?
H37B C37 H37C 109.5 . . ?
Si3 C38 Ga1 122.21(9) . . ?
Si3 C38 H38A 106.8 . . ?
Ga1 C38 H38A 106.8 . . ?
Si3 C38 H38B 106.8 . . ?
Ga1 C38 H38B 106.8 . . ?
H38A C38 H38B 106.6 . . ?
Si3 C39 H39A 109.5 . . ?
Si3 C39 H39B 109.5 . . ?
H39A C39 H39B 109.5 . . ?
Si3 C39 H39C 109.5 . . ?
H39A C39 H39C 109.5 . . ?
H39B C39 H39C 109.5 . . ?
Si3 C40 H40A 109.5 . . ?
Si3 C40 H40B 109.5 . . ?
H40A C40 H40B 109.5 . . ?
Si3 C40 H40C 109.5 . . ?
H40A C40 H40C 109.5 . . ?
H40B C40 H40C 109.5 . . ?
Si3 C41 H41A 109.5 . . ?
Si3 C41 H41B 109.5 . . ?
H41A C41 H41B 109.5 . . ?
Si3 C41 H41C 109.5 . . ?
H41A C41 H41C 109.5 . . ?
H41B C41 H41C 109.5 . . ?
O1 C42 C43 107.29(19) . . ?
O1 C42 H42A 110.3 . . ?
C43 C42 H42A 110.3 . . ?
O1 C42 H42B 110.3 . . ?
C43 C42 H42B 110.3 . . ?
H42A C42 H42B 108.5 . . ?
C42 C43 C44 102.4(2) . . ?
C42 C43 H43A 111.3 . . ?
C44 C43 H43A 111.3 . . ?
C42 C43 H43B 111.3 . . ?
C44 C43 H43B 111.3 . . ?
H43A C43 H43B 109.2 . . ?
C45 C44 C43 101.96(19) . . ?
C45 C44 H44A 111.4 . . ?
C43 C44 H44A 111.4 . . ?
C45 C44 H44B 111.4 . . ?
C43 C44 H44B 111.4 . . ?
H44A C44 H44B 109.2 . . ?
O1 C45 C44 106.09(18) . . ?
O1 C45 H45A 110.5 . . ?
C44 C45 H45A 110.5 . . ?
O1 C45 H45B 110.5 . . ?
C44 C45 H45B 110.5 . . ?
H45A C45 H45B 108.7 . . ?

loop_
_geom_torsion_atom_site_label_1
_geom_torsion_atom_site_label_2
_geom_torsion_atom_site_label_3
_geom_torsion_atom_site_label_4
_geom_torsion
_geom_torsion_site_symmetry_1
_geom_torsion_site_symmetry_2
_geom_torsion_site_symmetry_3
_geom_torsion_site_symmetry_4
_geom_torsion_publ_flag
C3 N1 C1 N2 0.11(18) . . . . ?
C6 N1 C1 N2 178.90(15) . . . . ?
C2 N2 C1 N1 -0.02(18) . . . . ?
C18 N2 C1 N1 173.41(14) . . . . ?
C1 N2 C2 C3 -0.08(17) . . . . ?
C18 N2 C2 C3 -173.29(14) . . . . ?
C1 N2 C2 Ga1 177.75(12) . . . . ?
C18 N2 C2 Ga1 4.5(2) . . . . ?
N2 C2 C3 N1 0.14(17) . . . . ?
Ga1 C2 C3 N1 -177.84(10) . . . . ?
C1 N1 C3 C2 -0.16(19) . . . . ?
C6 N1 C3 C2 -179.02(15) . . . . ?
C1 N1 C6 C11 98.8(2) . . . . ?
C3 N1 C6 C11 -82.5(2) . . . . ?
C1 N1 C6 C7 -85.8(2) . . . . ?
C3 N1 C6 C7 92.9(2) . . . . ?
C11 C6 C7 C8 1.1(3) . . . . ?
N1 C6 C7 C8 -173.98(15) . . . . ?
C11 C6 C7 C12 -176.65(17) . . . . ?
N1 C6 C7 C12 8.2(2) . . . . ?
C6 C7 C8 C9 0.5(3) . . . . ?
C12 C7 C8 C9 178.28(18) . . . . ?
C7 C8 C9 C10 -1.7(3) . . . . ?
C8 C9 C10 C11 1.3(3) . . . . ?
C7 C6 C11 C10 -1.5(3) . . . . ?
N1 C6 C11 C10 173.57(15) . . . . ?
C7 C6 C11 C15 178.48(16) . . . . ?
N1 C6 C11 C15 -6.4(2) . . . . ?
C9 C10 C11 C6 0.3(3) . . . . ?
C9 C10 C11 C15 -179.70(17) . . . . ?
C8 C7 C12 C13 -79.4(2) . . . . ?
C6 C7 C12 C13 98.2(2) . . . . ?
C8 C7 C12 C14 44.8(3) . . . . ?
C6 C7 C12 C14 -137.48(19) . . . . ?
C6 C11 C15 C16 120.30(19) . . . . ?
C10 C11 C15 C16 -59.7(2) . . . . ?
C6 C11 C15 C17 -116.63(19) . . . . ?
C10 C11 C15 C17 63.4(2) . . . . ?
C1 N2 C18 C23 -78.2(2) . . . . ?
C2 N2 C18 C23 94.30(19) . . . . ?
C1 N2 C18 C19 103.99(18) . . . . ?
C2 N2 C18 C19 -83.5(2) . . . . ?
C23 C18 C19 C20 1.2(3) . . . . ?
N2 C18 C19 C20 178.88(15) . . . . ?
C23 C18 C19 C24 -179.91(16) . . . . ?
N2 C18 C19 C24 -2.2(2) . . . . ?
C18 C19 C20 C21 0.1(3) . . . . ?
C24 C19 C20 C21 -178.79(18) . . . . ?
C19 C20 C21 C22 -0.7(3) . . . . ?
C20 C21 C22 C23 0.1(3) . . . . ?
C19 C18 C23 C22 -1.8(3) . . . . ?
N2 C18 C23 C22 -179.53(15) . . . . ?
C19 C18 C23 C27 176.99(16) . . . . ?
N2 C18 C23 C27 -0.7(2) . . . . ?
C21 C22 C23 C18 1.1(3) . . . . ?
C21 C22 C23 C27 -177.68(17) . . . . ?
C20 C19 C24 C26 96.1(2) . . . . ?
C18 C19 C24 C26 -82.7(2) . . . . ?
C20 C19 C24 C25 -28.2(3) . . . . ?
C18 C19 C24 C25 152.94(17) . . . . ?
C18 C23 C27 C28 -140.15(17) . . . . ?
C22 C23 C27 C28 38.6(2) . . . . ?
C18 C23 C27 C29 96.12(19) . . . . ?
C22 C23 C27 C29 -85.1(2) . . . . ?
C32 Si1 C30 Ga1 -83.41(13) . . . . ?
C31 Si1 C30 Ga1 37.44(14) . . . . ?
C33 Si1 C30 Ga1 157.55(11) . . . . ?
C36 Si2 C34 Ga1 81.83(13) . . . . ?
C37 Si2 C34 Ga1 -40.04(14) . . . . ?
C35 Si2 C34 Ga1 -159.15(11) . . . . ?
C39 Si3 C38 Ga1 50.46(14) . . . . ?
C41 Si3 C38 Ga1 -70.52(13) . . . . ?
C40 Si3 C38 Ga1 170.71(12) . . . . ?
C45 O1 C42 C43 8.4(3) . . . . ?
O1 C42 C43 C44 -28.6(3) . . . . ?
C42 C43 C44 C45 36.7(3) . . . . ?
C42 O1 C45 C44 15.6(3) . . . . ?
C43 C44 C45 O1 -32.8(3) . . . . ?

_refine_diff_density_max         0.472
_refine_diff_density_min         -0.255
_refine_diff_density_rms         0.053

_shelxl_version_number           2013-3

_shelx_res_file                  
;
TITL mu165 in P -1
CELL  1.54180  11.3181  13.8704  17.8645   69.483   71.891   67.251
ZERR     2.00   0.0005   0.0007   0.0006    0.004    0.003    0.004
LATT   1
SFAC  GA   SI   O    N    C    H
UNIT  2    6    2    4    86   154
MERG   2
OMIT    -3.00 180.00
FMAP   2
PLAN   20
ACTA   140.00
BOND   $H
CONF
L.S.  20
TEMP  -150.00
WGHT    0.048600    1.152500
FVAR       4.17485
GA1   1    0.399738    0.588300    0.235707    11.00000    0.02038    0.01913 =
         0.01772   -0.00533   -0.00286   -0.00708
SI1   2    0.292468    0.471358    0.146607    11.00000    0.02829    0.02559 =
         0.02581   -0.01022   -0.00307   -0.01139
SI2   2    0.366512    0.413865    0.419084    11.00000    0.02527    0.02240 =
         0.02164   -0.00011   -0.00445   -0.00615
SI3   2    0.675233    0.659418    0.138069    11.00000    0.02227    0.02780 =
         0.02582   -0.00915   -0.00036   -0.01075
O1    3    0.956618    0.121308    0.240868    11.00000    0.04338    0.03150 =
         0.04300    0.00101   -0.02148   -0.01233
N1    4    0.264412    0.845017    0.351146    11.00000    0.01907    0.01987 =
         0.01898   -0.00582   -0.00510   -0.00473
N2    4    0.206862    0.819590    0.257367    11.00000    0.01759    0.01848 =
         0.01680   -0.00389   -0.00387   -0.00646
C1    5    0.179888    0.888584    0.301680    11.00000    0.01846    0.01993 =
         0.02131   -0.00510   -0.00483   -0.00558
AFIX  43
H1    6    0.112586    0.956349    0.298375    11.00000   -1.20000
AFIX   0
C2    5    0.312951    0.726731    0.277750    11.00000    0.01882    0.01676 =
         0.01677   -0.00254   -0.00259   -0.00659
C3    5    0.346516    0.745964    0.336928    11.00000    0.01889    0.01851 =
         0.01966   -0.00393   -0.00579   -0.00375
AFIX  43
H3    6    0.415848    0.698573    0.364370    11.00000   -1.20000
AFIX   0
C6    5    0.275496    0.890236    0.409819    11.00000    0.02125    0.02133 =
         0.02471   -0.01139   -0.00994    0.00133
C7    5    0.351168    0.960194    0.381232    11.00000    0.02078    0.02363 =
         0.03334   -0.01253   -0.01028    0.00015
C8    5    0.371126    0.994470    0.439680    11.00000    0.02725    0.03263 =
         0.04530   -0.02066   -0.01228   -0.00396
AFIX  43
H8    6    0.421327    1.042442    0.422997    11.00000   -1.20000
AFIX   0
C9    5    0.318901    0.959623    0.521491    11.00000    0.03301    0.04062 =
         0.04138   -0.02618   -0.01738    0.00156
AFIX  43
H9    6    0.335661    0.982479    0.560398    11.00000   -1.20000
AFIX   0
C10   5    0.242669    0.892049    0.547642    11.00000    0.03011    0.03681 =
         0.02653   -0.01670   -0.00921    0.00156
AFIX  43
H10   6    0.206273    0.870215    0.604090    11.00000   -1.20000
AFIX   0
C11   5    0.218526    0.855444    0.491828    11.00000    0.02226    0.02463 =
         0.02504   -0.01043   -0.00893    0.00276
C12   5    0.405159    1.000691    0.290939    11.00000    0.02687    0.02960 =
         0.03457   -0.01161   -0.00551   -0.01152
AFIX  13
H12   6    0.403404    0.951114    0.262245    11.00000   -1.20000
AFIX   0
C13   5    0.316851    1.113644    0.256867    11.00000    0.04987    0.02982 =
         0.04189   -0.00542   -0.00916   -0.01472
AFIX 137
H13A  6    0.227751    1.111544    0.266201    11.00000   -1.50000
H13B  6    0.349943    1.138083    0.198143    11.00000   -1.50000
H13C  6    0.316076    1.163938    0.284349    11.00000   -1.50000
AFIX   0
C14   5    0.546857    0.999643    0.273594    11.00000    0.03241    0.07929 =
         0.05332   -0.02596   -0.00078   -0.02715
AFIX 137
H14A  6    0.550629    1.051247    0.298088    11.00000   -1.50000
H14B  6    0.579314    1.020287    0.214480    11.00000   -1.50000
H14C  6    0.601321    0.926725    0.297113    11.00000   -1.50000
AFIX   0
C15   5    0.133933    0.781665    0.521762    11.00000    0.02773    0.02965 =
         0.02180   -0.00717   -0.00538   -0.00382
AFIX  13
H15   6    0.130084    0.762799    0.473618    11.00000   -1.20000
AFIX   0
C16   5    0.191488    0.676299    0.582914    11.00000    0.03810    0.03584 =
         0.03599   -0.00123   -0.00907   -0.00672
AFIX 137
H16A  6    0.276993    0.635938    0.556085    11.00000   -1.50000
H16B  6    0.132486    0.632285    0.602900    11.00000   -1.50000
H16C  6    0.201853    0.693180    0.628928    11.00000   -1.50000
AFIX   0
C17   5   -0.006388    0.840329    0.560076    11.00000    0.02847    0.04441 =
         0.03861   -0.01349   -0.00415   -0.00503
AFIX 137
H17A  6   -0.004715    0.860817    0.606868    11.00000   -1.50000
H17B  6   -0.059871    0.791981    0.578335    11.00000   -1.50000
H17C  6   -0.043940    0.905548    0.519424    11.00000   -1.50000
AFIX   0
C18   5    0.125205    0.835488    0.202562    11.00000    0.01820    0.01602 =
         0.02056   -0.00405   -0.00898   -0.00236
C19   5    0.167860    0.872789    0.118438    11.00000    0.02204    0.02014 =
         0.02129   -0.00307   -0.00617   -0.00594
C20   5    0.087058    0.884803    0.068480    11.00000    0.03141    0.03199 =
         0.01960   -0.00225   -0.00854   -0.01140
AFIX  43
H20   6    0.112487    0.909824    0.010963    11.00000   -1.20000
AFIX   0
C21   5   -0.029616    0.860880    0.101286    11.00000    0.03114    0.03612 =
         0.02965   -0.00601   -0.01578   -0.01090
AFIX  43
H21   6   -0.083630    0.870433    0.066164    11.00000   -1.20000
AFIX   0
C22   5   -0.068018    0.823274    0.184597    11.00000    0.02137    0.02953 =
         0.03173   -0.00503   -0.00954   -0.01050
AFIX  43
H22   6   -0.148253    0.807137    0.206220    11.00000   -1.20000
AFIX   0
C23   5    0.009650    0.808646    0.237522    11.00000    0.01910    0.01825 =
         0.02262   -0.00398   -0.00566   -0.00420
C24   5    0.294620    0.900697    0.083628    11.00000    0.02532    0.03210 =
         0.02013   -0.00050   -0.00571   -0.01175
AFIX  13
H24   6    0.357926    0.849480    0.119437    11.00000   -1.20000
AFIX   0
C25   5    0.357075    0.888051   -0.003121    11.00000    0.03220    0.04771 =
         0.02325   -0.00363   -0.00123   -0.01619
AFIX 137
H25A  6    0.362862    0.816601   -0.005083    11.00000   -1.50000
H25B  6    0.445031    0.894942   -0.018658    11.00000   -1.50000
H25C  6    0.303296    0.944518   -0.041128    11.00000   -1.50000
AFIX   0
C26   5    0.272870    1.015456    0.086363    11.00000    0.04124    0.03841 =
         0.03039   -0.00102   -0.00660   -0.02425
AFIX 137
H26A  6    0.213311    1.067871    0.050311    11.00000   -1.50000
H26B  6    0.356826    1.030069    0.068159    11.00000   -1.50000
H26C  6    0.234542    1.021937    0.142369    11.00000   -1.50000
AFIX   0
C27   5   -0.030318    0.763293    0.328815    11.00000    0.01962    0.03200 =
         0.02321   -0.00158   -0.00373   -0.00930
AFIX  13
H27   6    0.050446    0.731158    0.352173    11.00000   -1.20000
AFIX   0
C28   5   -0.090775    0.673432    0.349233    11.00000    0.03100    0.03899 =
         0.03878    0.00304   -0.00372   -0.01898
AFIX 137
H28A  6   -0.175733    0.704468    0.332956    11.00000   -1.50000
H28B  6   -0.102823    0.639257    0.408092    11.00000   -1.50000
H28C  6   -0.032498    0.619008    0.319730    11.00000   -1.50000
AFIX   0
C29   5   -0.125086    0.852778    0.370052    11.00000    0.02897    0.04917 =
         0.02736   -0.01302    0.00061   -0.01151
AFIX 137
H29A  6   -0.084341    0.908578    0.358661    11.00000   -1.50000
H29B  6   -0.145677    0.821639    0.429139    11.00000   -1.50000
H29C  6   -0.205774    0.885275    0.348696    11.00000   -1.50000
AFIX   0
C30   5    0.255397    0.556846    0.215208    11.00000    0.02333    0.02786 =
         0.02800   -0.01303   -0.00244   -0.01061
AFIX  23
H30A  6    0.208974    0.522741    0.268872    11.00000   -1.20000
H30B  6    0.192563    0.627404    0.193602    11.00000   -1.20000
AFIX   0
C31   5    0.449050    0.356104    0.156081    11.00000    0.03453    0.02755 =
         0.04530   -0.01337    0.00056   -0.00971
AFIX 137
H31A  6    0.522070    0.384971    0.141549    11.00000   -1.50000
H31B  6    0.463871    0.312485    0.119204    11.00000   -1.50000
H31C  6    0.442875    0.310747    0.212432    11.00000   -1.50000
AFIX   0
C32   5    0.305949    0.556514    0.038837    11.00000    0.06020    0.04888 =
         0.02543   -0.00806   -0.00776   -0.01980
AFIX 137
H32A  6    0.222844    0.614368    0.032465    11.00000   -1.50000
H32B  6    0.326176    0.511355    0.002062    11.00000   -1.50000
H32C  6    0.375901    0.588504    0.025431    11.00000   -1.50000
AFIX   0
C33   5    0.157570    0.411213    0.170225    11.00000    0.04075    0.04655 =
         0.05602   -0.02377   -0.00540   -0.02384
AFIX 137
H33A  6    0.147067    0.368192    0.227212    11.00000   -1.50000
H33B  6    0.179819    0.364594    0.134212    11.00000   -1.50000
H33C  6    0.075589    0.469538    0.161549    11.00000   -1.50000
AFIX   0
C34   5    0.476610    0.475807    0.331140    11.00000    0.02306    0.02311 =
         0.02286   -0.00222   -0.00534   -0.00491
AFIX  23
H34A  6    0.547221    0.416561    0.309901    11.00000   -1.20000
H34B  6    0.518127    0.509687    0.351886    11.00000   -1.20000
AFIX   0
C35   5    0.436573    0.353205    0.514294    11.00000    0.02982    0.04615 =
         0.02566    0.00268   -0.00660   -0.00592
AFIX 137
H35A  6    0.517131    0.293241    0.506099    11.00000   -1.50000
H35B  6    0.372875    0.326109    0.560253    11.00000   -1.50000
H35C  6    0.456160    0.408711    0.526058    11.00000   -1.50000
AFIX   0
C36   5    0.339794    0.302011    0.398351    11.00000    0.06679    0.03756 =
         0.04460   -0.00467   -0.00707   -0.03076
AFIX 137
H36A  6    0.291841    0.331851    0.353895    11.00000   -1.50000
H36B  6    0.288966    0.265496    0.447629    11.00000   -1.50000
H36C  6    0.424520    0.249849    0.382624    11.00000   -1.50000
AFIX   0
C37   5    0.204269    0.516586    0.444230    11.00000    0.02971    0.03585 =
         0.02870    0.00104   -0.00178   -0.00366
AFIX 137
H37A  6    0.218098    0.577894    0.451670    11.00000   -1.50000
H37B  6    0.152231    0.483305    0.494654    11.00000   -1.50000
H37C  6    0.157686    0.542242    0.399506    11.00000   -1.50000
AFIX   0
C38   5    0.543277    0.612863    0.136689    11.00000    0.02525    0.02832 =
         0.02023   -0.00827   -0.00054   -0.01293
AFIX  23
H38A  6    0.586399    0.543755    0.120817    11.00000   -1.20000
H38B  6    0.499649    0.666038    0.091827    11.00000   -1.20000
AFIX   0
C39   5    0.755792    0.576063    0.227158    11.00000    0.03642    0.03929 =
         0.04937   -0.00219   -0.01865   -0.01486
AFIX 137
H39A  6    0.693465    0.588021    0.277756    11.00000   -1.50000
H39B  6    0.831814    0.597279    0.221743    11.00000   -1.50000
H39C  6    0.784308    0.499214    0.228657    11.00000   -1.50000
AFIX   0
C40   5    0.807594    0.652697    0.043248    11.00000    0.03971    0.06053 =
         0.04611   -0.02698    0.01593   -0.02921
AFIX 137
H40A  6    0.843378    0.578382    0.037680    11.00000   -1.50000
H40B  6    0.877467    0.674615    0.047326    11.00000   -1.50000
H40C  6    0.770807    0.701597   -0.004596    11.00000   -1.50000
AFIX   0
C41   5    0.613711    0.804272    0.142446    11.00000    0.02983    0.03104 =
         0.04359   -0.01084   -0.00622   -0.01500
AFIX 137
H41A  6    0.574513    0.850749    0.094999    11.00000   -1.50000
H41B  6    0.686765    0.825911    0.142035    11.00000   -1.50000
H41C  6    0.547730    0.811797    0.192589    11.00000   -1.50000
AFIX   0
C42   5    0.865400    0.111347    0.205484    11.00000    0.05694    0.03746 =
         0.06865   -0.00176   -0.03537   -0.01792
AFIX  23
H42A  6    0.782665    0.110155    0.245793    11.00000   -1.20000
H42B  6    0.902191    0.043334    0.188146    11.00000   -1.20000
AFIX   0
C43   5    0.840958    0.206577    0.133787    11.00000    0.06968    0.04656 =
         0.05743   -0.01003   -0.03665   -0.00883
AFIX  23
H43A  6    0.750455    0.228944    0.125784    11.00000   -1.20000
H43B  6    0.903273    0.191045    0.083316    11.00000   -1.20000
AFIX   0
C44   5    0.862570    0.291754    0.157357    11.00000    0.06982    0.03013 =
         0.06506   -0.00272   -0.03532   -0.00937
AFIX  23
H44A  6    0.886983    0.347789    0.108651    11.00000   -1.20000
H44B  6    0.783787    0.326915    0.193695    11.00000   -1.20000
AFIX   0
C45   5    0.973699    0.226297    0.201216    11.00000    0.04412    0.03504 =
         0.03782   -0.00641   -0.00998   -0.01578
AFIX  23
H45A  6    1.058638    0.219959    0.162114    11.00000   -1.20000
H45B  6    0.971262    0.260816    0.241920    11.00000   -1.20000
AFIX   0
HKLF    4

REM  mu165 in P -1
REM R1 =  0.0351 for    8334 Fo > 4sig(Fo)  and  0.0399 for all    9334 data
REM    468 parameters refined using      0 restraints

END

WGHT      0.0486      1.1528

REM Highest difference peak  0.472,  deepest hole -0.255,  1-sigma level  0.053
Q1    1   0.3202  0.6431  0.2322  11.00000  0.05    0.47
Q2    1   0.4796  0.5330  0.2423  11.00000  0.05    0.46
Q3    1   0.2825  0.4682  0.4258  11.00000  0.05    0.42
Q4    1   0.4573  0.5280  0.2659  11.00000  0.05    0.41
Q5    1   0.7792  0.2077  0.1832  11.00000  0.05    0.41
Q6    1   0.3777  0.4057  0.1470  11.00000  0.05    0.39
Q7    1   0.3037  0.5180  0.0909  11.00000  0.05    0.38
Q8    1   0.0822  0.7967  0.2205  11.00000  0.05    0.36
Q9    1   0.1838  0.8190  0.5124  11.00000  0.05    0.35
Q10   1  -0.0181  0.7958  0.2811  11.00000  0.05    0.34
Q11   1   0.3433  0.3740  0.4045  11.00000  0.05    0.33
Q12   1   0.4018  0.4627  0.3582  11.00000  0.05    0.33
Q13   1   0.4951  0.5879  0.1996  11.00000  0.05    0.32
Q14   1   0.0745  0.8106  0.5332  11.00000  0.05    0.32
Q15   1   0.6153  0.6251  0.1376  11.00000  0.05    0.32
Q16   1   0.2589  0.5012  0.1990  11.00000  0.05    0.32
Q17   1   0.7620  0.6435  0.0929  11.00000  0.05    0.31
Q18   1   0.2231  0.4408  0.1604  11.00000  0.05    0.31
Q19   1  -0.0611  0.7143  0.3362  11.00000  0.05    0.30
Q20   1   0.6861  0.7417  0.1334  11.00000  0.05    0.30
;
_shelx_res_checksum              90590
_chemical_properties_physical    
'Air-sensitive, Moisture-sensitive, Oxygen-sensitive'
####################################################################### 
# 
# This file contains crystal structure data downloaded from the 
# Cambridge Structural Database (CSD) hosted by the Cambridge 
# Crystallographic Data Centre (CCDC).
# 
# Full information about CCDC data access policies and citation 
# guidelines are available at http://www.ccdc.cam.ac.uk/access/V1 
# 
# Audit and citation data items may have been added by the CCDC. 
# Please retain this information to preserve the provenance of 
# this file and to allow appropriate attribution of the data. 
# 
#######################################################################

data_mu341c
_database_code_depnum_ccdc_archive 'CCDC 1405463'
_audit_update_record             
;
2015-06-08 deposited with the CCDC.
2015-07-03 downloaded from the CCDC.
;


#-----------------------------------------------------------------------------
#-----------------COMPOUND 5-------------------------------------------------
#---------------------------------------------------------------------------


_audit_creation_method           SHELXL-2013
_chemical_name_systematic        
;
 ?
;
_chemical_name_common            ?
_chemical_melting_point          ?
_chemical_formula_moiety         'C40 H71 Ga N2 Si3'
_chemical_formula_sum            'C40 H71 Ga N2 Si3'
_chemical_formula_weight         733.97

loop_
_atom_type_symbol
_atom_type_description
_atom_type_scat_dispersion_real
_atom_type_scat_dispersion_imag
_atom_type_scat_source
Ga Ga -1.2846 0.7763 'International Tables Vol C Tables 4.2.6.8 and 6.1.1.4'
Si Si 0.2541 0.3302 'International Tables Vol C Tables 4.2.6.8 and 6.1.1.4'
N N 0.0311 0.0180 'International Tables Vol C Tables 4.2.6.8 and 6.1.1.4'
C C 0.0181 0.0091 'International Tables Vol C Tables 4.2.6.8 and 6.1.1.4'
H H 0.0000 0.0000 'International Tables Vol C Tables 4.2.6.8 and 6.1.1.4'

_space_group_crystal_system      monoclinic
_space_group_IT_number           14
_space_group_name_H-M_alt        'P 21/c'
_space_group_name_Hall           '-P 2ybc'

_shelx_space_group_comment       
;
The symmetry employed for this shelxl refinement is uniquely defined
by the following loop, which should always be used as a source of
symmetry information in preference to the above space-group names.
They are only intended as comments.
;

loop_
_space_group_symop_operation_xyz
'x, y, z'
'-x, y+1/2, -z+1/2'
'-x, -y, -z'
'x, -y-1/2, z-1/2'

_cell_length_a                   21.8907(5)
_cell_length_b                   11.0318(2)
_cell_length_c                   20.6366(4)
_cell_angle_alpha                90
_cell_angle_beta                 117.951(3)
_cell_angle_gamma                90
_cell_volume                     4402.27(19)
_cell_formula_units_Z            4
_cell_measurement_temperature    123(2)
_cell_measurement_reflns_used    16438
_cell_measurement_theta_min      4.0410
_cell_measurement_theta_max      73.1040

_exptl_crystal_description       plate
_exptl_crystal_colour            colourless
_exptl_crystal_density_meas      ?
_exptl_crystal_density_method    'not measured'
_exptl_crystal_density_diffrn    1.107
_exptl_crystal_F_000             1592
_exptl_transmission_factor_min   ?
_exptl_transmission_factor_max   ?
_exptl_crystal_size_max          0.7
_exptl_crystal_size_mid          0.7
_exptl_crystal_size_min          0.4
_exptl_absorpt_coefficient_mu    1.825
_shelx_estimated_absorpt_T_min   ?
_shelx_estimated_absorpt_T_max   ?
_exptl_absorpt_correction_type   multi-scan
_exptl_absorpt_correction_T_min  0.28919
_exptl_absorpt_correction_T_max  1.00000
_exptl_absorpt_process_details   
;
CrysAlisPro, Agilent Technologies,
Version 1.171.36.32 (release 02-08-2013 CrysAlis171 .NET)
(compiled Aug  2 2013,16:46:58)
Empirical absorption correction using spherical harmonics,
implemented in SCALE3 ABSPACK scaling algorithm.
;
_exptl_special_details           
;
 ?
;

_diffrn_ambient_temperature      123(2)
_diffrn_radiation_wavelength     1.5418
_diffrn_radiation_type           CuK\a
_diffrn_radiation_source         'fine-focused sealed tube'
_diffrn_radiation_monochromator  graphite
_diffrn_measurement_device_type  'Oxford Diffraction Gemini S'
_diffrn_measurement_method       'omega scans'
_diffrn_detector_area_resol_mean ?
_diffrn_reflns_number            41051
_diffrn_reflns_av_unetI/netI     0.0685
_diffrn_reflns_av_R_equivalents  0.1203
_diffrn_reflns_limit_h_min       -26
_diffrn_reflns_limit_h_max       24
_diffrn_reflns_limit_k_min       -11
_diffrn_reflns_limit_k_max       13
_diffrn_reflns_limit_l_min       -25
_diffrn_reflns_limit_l_max       25
_diffrn_reflns_theta_min         7.444
_diffrn_reflns_theta_max         73.120
_diffrn_reflns_theta_full        70.000
_diffrn_measured_fraction_theta_max 0.984
_diffrn_measured_fraction_theta_full 0.994
_diffrn_reflns_Laue_measured_fraction_max 0.984
_diffrn_reflns_Laue_measured_fraction_full 0.994
_diffrn_reflns_point_group_measured_fraction_max 0.984
_diffrn_reflns_point_group_measured_fraction_full 0.994
_reflns_number_total             8683
_reflns_number_gt                7710
_reflns_threshold_expression     'I > 2\s(I)'
_reflns_Friedel_coverage         0.000
_reflns_Friedel_fraction_max     .
_reflns_Friedel_fraction_full    .

_reflns_special_details          
;
The 3 CH2SiMe3 groups around the central Ga atom appear to
be disordered by rotation about Ga.

This disorder required restraints to be applied to Si-C
distances and to the displacement ellipsoids before an
acceptable model was obtained.

Details of this treatment are given in the res
file below.

 Reflections were merged by SHELXL according to the crystal
 class for the calculation of statistics and refinement.
;
_reflns_Friedel_fraction         
;
 is defined as the number of unique
 Friedel pairs measured divided by the number that would be
 possible theoretically, ignoring centric projections and
 systematic absences.
;

_computing_data_collection       
;
CrysAlisPro, Agilent Technologies,
Version 1.171.36.32 (release 02-08-2013 CrysAlis171 .NET)
(compiled Aug  2 2013,16:46:58)
;
_computing_cell_refinement       
;
CrysAlisPro, Agilent Technologies,
Version 1.171.36.32 (release 02-08-2013 CrysAlis171 .NET)
(compiled Aug  2 2013,16:46:58)
;
_computing_data_reduction        
;
CrysAlisPro, Agilent Technologies,
Version 1.171.36.32 (release 02-08-2013 CrysAlis171 .NET)
(compiled Aug  2 2013,16:46:58)
;
_computing_structure_solution    SHELXS
_computing_structure_refinement  'SHELXL-2013 (Sheldrick, 2013)'
_computing_molecular_graphics    ?
_computing_publication_material  SHELXL-2013

_refine_special_details          
;
 Refinement of F^2^ against ALL reflections.  The weighted R-factor wR and
 goodness of fit S are based on F^2^, conventional R-factors R are based
 on F, with F set to zero for negative F^2^. The threshold expression of
 F^2^ > 2\s(F^2^) is used only for calculating R-factors(gt) etc. and is
 not relevant to the choice of reflections for refinement.  R-factors based
 on F^2^ are statistically about twice as large as those based on F, and R-
 factors based on ALL data will be even larger.
;
_refine_ls_structure_factor_coef Fsqd
_refine_ls_matrix_type           full
_refine_ls_weighting_scheme      calc
_refine_ls_weighting_details     
'w=1/[\s^2^(Fo^2^)+(0.1728P)^2^+4.4338P] where P=(Fo^2^+2Fc^2^)/3'
_atom_sites_solution_primary     direct
_atom_sites_solution_secondary   difmap
_atom_sites_solution_hydrogens   geom
_refine_ls_hydrogen_treatment    constr
_refine_ls_extinction_method     none
_refine_ls_extinction_coef       ?
_refine_ls_number_reflns         8683
_refine_ls_number_parameters     535
_refine_ls_number_restraints     137
_refine_ls_R_factor_all          0.0954
_refine_ls_R_factor_gt           0.0887
_refine_ls_wR_factor_ref         0.2603
_refine_ls_wR_factor_gt          0.2474
_refine_ls_goodness_of_fit_ref   1.066
_refine_ls_restrained_S_all      1.064
_refine_ls_shift/su_max          0.000
_refine_ls_shift/su_mean         0.000

loop_
_atom_site_label
_atom_site_type_symbol
_atom_site_fract_x
_atom_site_fract_y
_atom_site_fract_z
_atom_site_U_iso_or_equiv
_atom_site_adp_type
_atom_site_occupancy
_atom_site_site_symmetry_order
_atom_site_calc_flag
_atom_site_refinement_flags_posn
_atom_site_refinement_flags_adp
_atom_site_refinement_flags_occupancy
_atom_site_disorder_assembly
_atom_site_disorder_group
Ga1 Ga 0.22025(2) 0.32128(4) 0.24684(2) 0.0320(2) Uani 1 1 d . . . . .
N1 N 0.23096(15) 0.3202(2) 0.40563(14) 0.0248(6) Uani 1 1 d . . . . .
N2 N 0.33812(14) 0.3558(2) 0.47981(14) 0.0259(5) Uani 1 1 d . . . . .
C1 C 0.27751(18) 0.3343(3) 0.47676(18) 0.0282(7) Uani 1 1 d . . . . .
C2 C 0.32984(18) 0.3568(3) 0.40870(16) 0.0272(6) Uani 1 1 d . . . . .
H2 H 0.3656 0.3705 0.3958 0.033 Uiso 1 1 calc R U . . .
C3 C 0.26214(19) 0.3350(3) 0.36056(17) 0.0275(7) Uani 1 1 d . . . . .
C4 C 0.2637(3) 0.3247(5) 0.5431(3) 0.0539(11) Uani 1 1 d . . . . .
H4A H 0.2146 0.3083 0.5261 0.081 Uiso 0.7471(19) 1 d R U P A 1
H4B H 0.2764 0.4011 0.5705 0.081 Uiso 0.7471(19) 1 d R U P A 1
H4C H 0.2914 0.2586 0.5751 0.081 Uiso 0.7471(19) 1 d R U P A 1
H4D H 0.3071 0.3370 0.5884 0.081 Uiso 0.2529(19) 1 d R U P A 2
H4E H 0.2452 0.2442 0.5439 0.081 Uiso 0.2529(19) 1 d R U P A 2
H4F H 0.2302 0.3867 0.5394 0.081 Uiso 0.2529(19) 1 d R U P A 2
C5 C 0.40204(17) 0.3768(3) 0.54664(16) 0.0277(6) Uani 1 1 d . . . . .
C6 C 0.42569(18) 0.4957(3) 0.56449(17) 0.0301(7) Uani 1 1 d . . . . .
C7 C 0.4864(2) 0.5140(3) 0.6302(2) 0.0382(8) Uani 1 1 d . . . . .
H7 H 0.5042 0.5937 0.6439 0.046 Uiso 1 1 calc R U . . .
C8 C 0.5208(2) 0.4183(4) 0.6751(2) 0.0444(9) Uani 1 1 d . . . . .
H8 H 0.5616 0.4328 0.7198 0.053 Uiso 1 1 calc R U . . .
C9 C 0.4966(2) 0.3018(4) 0.6561(2) 0.0409(9) Uani 1 1 d . . . . .
H9 H 0.5214 0.2368 0.6877 0.049 Uiso 1 1 calc R U . . .
C10 C 0.43603(18) 0.2770(3) 0.59071(18) 0.0325(7) Uani 1 1 d . . . . .
C11 C 0.3890(2) 0.6037(3) 0.51555(19) 0.0341(7) Uani 1 1 d . . . . .
H11 H 0.3485 0.5725 0.4702 0.041 Uiso 1 1 calc R U . . .
C12 C 0.3618(3) 0.6901(4) 0.5542(3) 0.0560(12) Uani 1 1 d . . . . .
H12A H 0.3321 0.6453 0.5695 0.084 Uiso 1 1 calc R U . . .
H12B H 0.3350 0.7551 0.5203 0.084 Uiso 1 1 calc R U . . .
H12C H 0.4008 0.7253 0.5973 0.084 Uiso 1 1 calc R U . . .
C13 C 0.4363(3) 0.6711(4) 0.4926(3) 0.0507(11) Uani 1 1 d . . . . .
H13A H 0.4747 0.7072 0.5360 0.076 Uiso 1 1 calc R U . . .
H13B H 0.4101 0.7352 0.4577 0.076 Uiso 1 1 calc R U . . .
H13C H 0.4545 0.6143 0.4694 0.076 Uiso 1 1 calc R U . . .
C14 C 0.4121(2) 0.1470(3) 0.5695(2) 0.0358(8) Uani 1 1 d . . . . .
H14 H 0.3659 0.1486 0.5248 0.043 Uiso 1 1 calc R U . . .
C15 C 0.4042(3) 0.0801(4) 0.6303(3) 0.0568(12) Uani 1 1 d . . . . .
H15A H 0.4494 0.0747 0.6741 0.085 Uiso 1 1 calc R U . . .
H15B H 0.3863 -0.0016 0.6135 0.085 Uiso 1 1 calc R U . . .
H15C H 0.3720 0.1246 0.6422 0.085 Uiso 1 1 calc R U . . .
C16 C 0.4623(3) 0.0792(4) 0.5508(3) 0.0496(10) Uani 1 1 d . . . . .
H16A H 0.4644 0.1193 0.5096 0.074 Uiso 1 1 calc R U . . .
H16B H 0.4465 -0.0045 0.5374 0.074 Uiso 1 1 calc R U . . .
H16C H 0.5084 0.0793 0.5936 0.074 Uiso 1 1 calc R U . . .
C17 C 0.15799(17) 0.3027(3) 0.38200(16) 0.0279(7) Uani 1 1 d . . . . .
C18 C 0.11852(19) 0.4042(3) 0.37802(19) 0.0354(7) Uani 1 1 d . . . . .
C19 C 0.0485(2) 0.3850(4) 0.3567(2) 0.0453(9) Uani 1 1 d . . . . .
H19 H 0.0198 0.4518 0.3537 0.054 Uiso 1 1 calc R U . . .
C20 C 0.0205(2) 0.2698(5) 0.3400(2) 0.0469(10) Uani 1 1 d . . . . .
H20 H -0.0272 0.2582 0.3255 0.056 Uiso 1 1 calc R U . . .
C21 C 0.0611(2) 0.1712(4) 0.3441(2) 0.0387(9) Uani 1 1 d . . . . .
H21 H 0.0409 0.0928 0.3324 0.046 Uiso 1 1 calc R U . . .
C22 C 0.13096(19) 0.1851(3) 0.36524(17) 0.0308(7) Uani 1 1 d . . . . .
C23 C 0.1483(2) 0.5315(4) 0.3959(3) 0.0518(11) Uani 1 1 d . . . . .
H23 H 0.1969 0.5289 0.4034 0.062 Uiso 1 1 calc R U . . .
C24 C 0.1069(4) 0.6185(5) 0.3329(3) 0.0669(15) Uani 1 1 d . . . . .
H24A H 0.0608 0.6300 0.3287 0.100 Uiso 1 1 calc R U . . .
H24B H 0.1025 0.5847 0.2870 0.100 Uiso 1 1 calc R U . . .
H24C H 0.1308 0.6968 0.3426 0.100 Uiso 1 1 calc R U . . .
C25 C 0.1497(3) 0.5801(5) 0.4664(3) 0.0719(17) Uani 1 1 d . . . . .
H25A H 0.1023 0.5940 0.4578 0.108 Uiso 1 1 calc R U . . .
H25B H 0.1755 0.6565 0.4805 0.108 Uiso 1 1 calc R U . . .
H25C H 0.1722 0.5207 0.5059 0.108 Uiso 1 1 calc R U . . .
C26 C 0.1755(2) 0.0763(3) 0.3698(2) 0.0384(8) Uani 1 1 d . . . . .
H26 H 0.2152 0.1065 0.3629 0.046 Uiso 1 1 calc R U . . .
C27 C 0.1372(3) -0.0177(4) 0.3107(3) 0.0562(12) Uani 1 1 d . . . . .
H27A H 0.1003 -0.0539 0.3185 0.084 Uiso 1 1 calc R U . . .
H27B H 0.1695 -0.0810 0.3130 0.084 Uiso 1 1 calc R U . . .
H27C H 0.1170 0.0213 0.2624 0.084 Uiso 1 1 calc R U . . .
C28 C 0.2056(3) 0.0179(5) 0.4459(3) 0.0555(11) Uani 1 1 d . . . . .
H28A H 0.2333 0.0778 0.4833 0.083 Uiso 1 1 calc R U . . .
H28B H 0.2349 -0.0509 0.4483 0.083 Uiso 1 1 calc R U . . .
H28C H 0.1678 -0.0106 0.4549 0.083 Uiso 1 1 calc R U . . .
Si1 Si 0.24406(12) 0.6063(2) 0.20697(12) 0.0413(5) Uani 0.7471(19) 1 d D . P A
1
C29 C 0.2668(3) 0.4430(4) 0.2154(3) 0.0368(10) Uani 0.7471(19) 1 d D . P A 1
H29A H 0.3168 0.4372 0.2499 0.044 Uiso 0.7471(19) 1 calc R U P A 1
H29B H 0.2608 0.4166 0.1670 0.044 Uiso 0.7471(19) 1 calc R U P A 1
C30 C 0.2774(5) 0.6761(7) 0.1454(5) 0.070(2) Uani 0.7471(19) 1 d D . P A 1
H30A H 0.3278 0.6846 0.1728 0.106 Uiso 0.7471(19) 1 calc R U P A 1
H30B H 0.2563 0.7561 0.1288 0.106 Uiso 0.7471(19) 1 calc R U P A 1
H30C H 0.2652 0.6236 0.1028 0.106 Uiso 0.7471(19) 1 calc R U P A 1
C31 C 0.1520(4) 0.6439(7) 0.1617(4) 0.0607(17) Uani 0.7471(19) 1 d D . P A 1
H31A H 0.1312 0.6203 0.1099 0.091 Uiso 0.7471(19) 1 calc R U P A 1
H31B H 0.1463 0.7314 0.1652 0.091 Uiso 0.7471(19) 1 calc R U P A 1
H31C H 0.1290 0.6003 0.1856 0.091 Uiso 0.7471(19) 1 calc R U P A 1
C32 C 0.2879(7) 0.6736(12) 0.2993(4) 0.055(2) Uani 0.7471(19) 1 d D . P A 1
H32A H 0.2586 0.6647 0.3232 0.082 Uiso 0.7471(19) 1 calc R U P A 1
H32B H 0.2964 0.7599 0.2954 0.082 Uiso 0.7471(19) 1 calc R U P A 1
H32C H 0.3321 0.6321 0.3285 0.082 Uiso 0.7471(19) 1 calc R U P A 1
Si2 Si 0.33469(7) 0.08616(13) 0.27707(7) 0.0332(4) Uani 0.7471(19) 1 d D . P A
1
C33 C 0.2479(3) 0.1520(4) 0.2233(2) 0.0334(10) Uani 0.7471(19) 1 d D . P A 1
H33A H 0.2147 0.0927 0.2247 0.040 Uiso 0.7471(19) 1 calc R U P A 1
H33B H 0.2393 0.1554 0.1717 0.040 Uiso 0.7471(19) 1 calc R U P A 1
C34 C 0.4064(3) 0.1975(5) 0.3012(3) 0.0440(12) Uani 0.7471(19) 1 d D . P A 1
H34A H 0.4072 0.2246 0.2564 0.066 Uiso 0.7471(19) 1 calc R U P A 1
H34B H 0.4506 0.1589 0.3339 0.066 Uiso 0.7471(19) 1 calc R U P A 1
H34C H 0.3991 0.2674 0.3260 0.066 Uiso 0.7471(19) 1 calc R U P A 1
C35 C 0.3420(3) 0.0181(5) 0.3639(3) 0.0420(11) Uani 0.7471(19) 1 d D . P A 1
H35A H 0.3407 0.0827 0.3958 0.063 Uiso 0.7471(19) 1 calc R U P A 1
H35B H 0.3858 -0.0262 0.3892 0.063 Uiso 0.7471(19) 1 calc R U P A 1
H35C H 0.3034 -0.0378 0.3519 0.063 Uiso 0.7471(19) 1 calc R U P A 1
C36 C 0.3538(4) -0.0372(5) 0.2266(3) 0.0490(13) Uani 0.7471(19) 1 d D . P A 1
H36A H 0.3183 -0.1002 0.2120 0.074 Uiso 0.7471(19) 1 calc R U P A 1
H36B H 0.3992 -0.0725 0.2586 0.074 Uiso 0.7471(19) 1 calc R U P A 1
H36C H 0.3540 -0.0032 0.1828 0.074 Uiso 0.7471(19) 1 calc R U P A 1
Si3 Si 0.06717(8) 0.29102(15) 0.10196(7) 0.0411(3) Uani 0.7471(19) 1 d D . P A
1
C37 C 0.1179(3) 0.3281(4) 0.2008(2) 0.0336(10) Uani 0.7471(19) 1 d D . P A 1
H37A H 0.1030 0.2722 0.2282 0.040 Uiso 0.7471(19) 1 calc R U P A 1
H37B H 0.1049 0.4110 0.2081 0.040 Uiso 0.7471(19) 1 calc R U P A 1
C38 C 0.1076(4) 0.3525(7) 0.0462(3) 0.0594(15) Uani 0.7471(19) 1 d D . P A 1
H38A H 0.1544 0.3193 0.0646 0.089 Uiso 0.7471(19) 1 calc R U P A 1
H38B H 0.1101 0.4411 0.0501 0.089 Uiso 0.7471(19) 1 calc R U P A 1
H38C H 0.0795 0.3292 -0.0053 0.089 Uiso 0.7471(19) 1 calc R U P A 1
C39 C 0.0606(4) 0.1238(7) 0.0874(4) 0.0647(17) Uani 0.7471(19) 1 d D . P A 1
H39A H 0.1063 0.0908 0.0997 0.097 Uiso 0.7471(19) 1 calc R U P A 1
H39B H 0.0284 0.1062 0.0359 0.097 Uiso 0.7471(19) 1 calc R U P A 1
H39C H 0.0435 0.0865 0.1190 0.097 Uiso 0.7471(19) 1 calc R U P A 1
C40 C -0.0223(3) 0.3559(8) 0.0637(3) 0.0622(16) Uani 0.7471(19) 1 d D . P A 1
H40A H -0.0483 0.3364 0.0114 0.093 Uiso 0.7471(19) 1 calc R U P A 1
H40B H -0.0194 0.4441 0.0701 0.093 Uiso 0.7471(19) 1 calc R U P A 1
H40C H -0.0458 0.3211 0.0897 0.093 Uiso 0.7471(19) 1 calc R U P A 1
Si4 Si 0.2263(4) 0.6401(5) 0.2125(3) 0.0367(13) Uani 0.2529(19) 1 d D U P A 2
C29A C 0.1768(7) 0.5013(9) 0.2084(7) 0.031(2) Uani 0.2529(19) 1 d D U P A 2
H29C H 0.1424 0.4912 0.1562 0.037 Uiso 0.2529(19) 1 calc R U P A 2
H29D H 0.1501 0.5214 0.2347 0.037 Uiso 0.2529(19) 1 calc R U P A 2
C30A C 0.2710(13) 0.614(2) 0.1558(13) 0.070(2) Uani 0.2529(19) 1 d D U P A 2
H30D H 0.2950 0.5361 0.1688 0.106 Uiso 0.2529(19) 1 calc R U P A 2
H30E H 0.3046 0.6793 0.1651 0.106 Uiso 0.2529(19) 1 calc R U P A 2
H30F H 0.2368 0.6141 0.1037 0.106 Uiso 0.2529(19) 1 calc R U P A 2
C31A C 0.1697(7) 0.7734(9) 0.1747(8) 0.038(3) Uani 0.2529(19) 1 d D U P A 2
H31D H 0.1315 0.7532 0.1264 0.057 Uiso 0.2529(19) 1 calc R U P A 2
H31E H 0.1964 0.8407 0.1697 0.057 Uiso 0.2529(19) 1 calc R U P A 2
H31F H 0.1512 0.7971 0.2078 0.057 Uiso 0.2529(19) 1 calc R U P A 2
C32A C 0.2860(19) 0.667(4) 0.3107(8) 0.055(2) Uani 0.2529(19) 1 d D U P A 2
H32D H 0.3117 0.5929 0.3330 0.082 Uiso 0.2529(19) 1 calc R U P A 2
H32E H 0.2594 0.6916 0.3358 0.082 Uiso 0.2529(19) 1 calc R U P A 2
H32F H 0.3185 0.7320 0.3154 0.082 Uiso 0.2529(19) 1 calc R U P A 2
Si5 Si 0.3455(2) 0.1528(3) 0.25569(16) 0.0256(8) Uani 0.2529(19) 1 d D U P A 2
C33A C 0.3094(7) 0.3062(9) 0.2405(7) 0.032(3) Uani 0.2529(19) 1 d D U P A 2
H33C H 0.3011 0.3340 0.1914 0.038 Uiso 0.2529(19) 1 calc R U P A 2
H33D H 0.3442 0.3611 0.2773 0.038 Uiso 0.2529(19) 1 calc R U P A 2
C34A C 0.4428(7) 0.1561(14) 0.2952(9) 0.040(3) Uani 0.2529(19) 1 d D U P A 2
H34D H 0.4559 0.2187 0.2702 0.060 Uiso 0.2529(19) 1 calc R U P A 2
H34E H 0.4591 0.0769 0.2881 0.060 Uiso 0.2529(19) 1 calc R U P A 2
H34F H 0.4640 0.1744 0.3477 0.060 Uiso 0.2529(19) 1 calc R U P A 2
C35A C 0.3294(9) 0.0564(14) 0.3213(8) 0.0420(11) Uani 0.2529(19) 1 d D U P A 2
H35D H 0.3512 0.0940 0.3700 0.063 Uiso 0.2529(19) 1 calc R U P A 2
H35E H 0.3491 -0.0244 0.3242 0.063 Uiso 0.2529(19) 1 calc R U P A 2
H35F H 0.2795 0.0495 0.3039 0.063 Uiso 0.2529(19) 1 calc R U P A 2
C36A C 0.3150(9) 0.0690(13) 0.1676(7) 0.044(3) Uani 0.2529(19) 1 d D U P A 2
H36D H 0.2645 0.0756 0.1393 0.065 Uiso 0.2529(19) 1 calc R U P A 2
H36E H 0.3280 -0.0165 0.1778 0.065 Uiso 0.2529(19) 1 calc R U P A 2
H36F H 0.3362 0.1039 0.1393 0.065 Uiso 0.2529(19) 1 calc R U P A 2
Si6 Si 0.0980(2) 0.2128(4) 0.09948(19) 0.0411(3) Uani 0.2529(19) 1 d D U P A 2
C37A C 0.1498(7) 0.2098(14) 0.2005(5) 0.033(3) Uani 0.2529(19) 1 d D U P A 2
H37C H 0.1704 0.1280 0.2145 0.040 Uiso 0.2529(19) 1 calc R U P A 2
H37D H 0.1173 0.2194 0.2212 0.040 Uiso 0.2529(19) 1 calc R U P A 2
C38A C 0.1506(10) 0.272(2) 0.0550(8) 0.0594(15) Uani 0.2529(19) 1 d D U P A 2
H38D H 0.1869 0.2137 0.0621 0.089 Uiso 0.2529(19) 1 calc R U P A 2
H38E H 0.1717 0.3498 0.0775 0.089 Uiso 0.2529(19) 1 calc R U P A 2
H38F H 0.1202 0.2839 0.0024 0.089 Uiso 0.2529(19) 1 calc R U P A 2
C39A C 0.0678(11) 0.0604(15) 0.0611(12) 0.0647(17) Uani 0.2529(19) 1 d D U P A
2
H39D H 0.0262 0.0399 0.0653 0.097 Uiso 0.2529(19) 1 calc R U P A 2
H39E H 0.1041 0.0009 0.0882 0.097 Uiso 0.2529(19) 1 calc R U P A 2
H39F H 0.0569 0.0595 0.0093 0.097 Uiso 0.2529(19) 1 calc R U P A 2
C40A C 0.0224(8) 0.3155(17) 0.0713(10) 0.0622(16) Uani 0.2529(19) 1 d D U P A 2
H40D H 0.0195 0.3695 0.0322 0.093 Uiso 0.2529(19) 1 calc R U P A 2
H40E H 0.0280 0.3640 0.1135 0.093 Uiso 0.2529(19) 1 calc R U P A 2
H40F H -0.0200 0.2673 0.0533 0.093 Uiso 0.2529(19) 1 calc R U P A 2

loop_
_atom_site_aniso_label
_atom_site_aniso_U_11
_atom_site_aniso_U_22
_atom_site_aniso_U_33
_atom_site_aniso_U_23
_atom_site_aniso_U_13
_atom_site_aniso_U_12
Ga1 0.0375(3) 0.0363(3) 0.0168(3) -0.00031(14) 0.0083(2) -0.00114(16)
N1 0.0337(14) 0.0195(13) 0.0153(11) -0.0019(9) 0.0066(10) -0.0046(9)
N2 0.0364(14) 0.0163(12) 0.0186(12) -0.0031(9) 0.0076(11) -0.0022(10)
C1 0.0355(16) 0.0165(14) 0.0226(15) -0.0014(11) 0.0055(13) -0.0017(11)
C2 0.0410(17) 0.0167(14) 0.0178(13) -0.0032(11) 0.0087(12) -0.0008(12)
C3 0.0420(17) 0.0150(14) 0.0202(14) -0.0022(10) 0.0104(13) -0.0030(12)
C4 0.056(3) 0.063(3) 0.034(2) 0.0021(18) 0.0146(19) 0.001(2)
C5 0.0338(15) 0.0231(16) 0.0186(13) -0.0052(11) 0.0060(12) -0.0024(12)
C6 0.0397(17) 0.0219(16) 0.0237(14) -0.0049(12) 0.0106(13) -0.0036(13)
C7 0.0444(19) 0.0293(18) 0.0310(16) -0.0123(14) 0.0095(15) -0.0092(14)
C8 0.0402(19) 0.049(2) 0.0258(16) -0.0085(15) 0.0002(14) -0.0022(16)
C9 0.0409(19) 0.039(2) 0.0271(17) 0.0022(14) 0.0030(15) 0.0065(15)
C10 0.0374(17) 0.0271(17) 0.0266(15) -0.0017(13) 0.0096(13) 0.0007(13)
C11 0.0478(19) 0.0212(16) 0.0282(15) -0.0036(12) 0.0136(14) -0.0036(14)
C12 0.086(3) 0.031(2) 0.057(3) 0.0062(18) 0.039(3) 0.018(2)
C13 0.061(3) 0.047(3) 0.039(2) 0.0026(17) 0.019(2) -0.0127(19)
C14 0.0479(19) 0.0222(16) 0.0305(16) 0.0018(13) 0.0128(15) 0.0062(14)
C15 0.086(3) 0.039(2) 0.059(3) 0.002(2) 0.044(3) -0.009(2)
C16 0.068(3) 0.031(2) 0.055(2) -0.0015(17) 0.033(2) 0.0059(18)
C17 0.0319(16) 0.0314(17) 0.0168(13) 0.0001(11) 0.0083(12) -0.0038(12)
C18 0.0379(17) 0.0343(19) 0.0279(15) -0.0025(13) 0.0105(13) 0.0003(14)
C19 0.0401(19) 0.054(3) 0.0351(18) -0.0041(17) 0.0120(15) 0.0020(17)
C20 0.0353(18) 0.066(3) 0.0329(18) -0.0072(18) 0.0104(15) -0.0092(18)
C21 0.045(2) 0.041(2) 0.0265(16) -0.0055(14) 0.0138(15) -0.0159(15)
C22 0.0408(18) 0.0290(18) 0.0175(14) -0.0001(11) 0.0094(13) -0.0082(13)
C23 0.048(2) 0.031(2) 0.065(3) -0.0045(19) 0.017(2) 0.0061(16)
C24 0.109(4) 0.032(2) 0.061(3) 0.005(2) 0.041(3) 0.006(2)
C25 0.094(4) 0.037(2) 0.043(2) -0.0104(19) -0.003(2) 0.007(2)
C26 0.052(2) 0.0254(18) 0.0368(18) -0.0047(14) 0.0194(16) -0.0083(15)
C27 0.074(3) 0.027(2) 0.058(3) -0.0122(18) 0.023(2) -0.0112(19)
C28 0.062(3) 0.048(3) 0.047(2) 0.015(2) 0.018(2) 0.012(2)
Si1 0.0564(11) 0.0269(11) 0.0382(9) 0.0133(8) 0.0201(8) -0.0002(8)
C29 0.051(3) 0.024(2) 0.037(2) 0.0087(19) 0.022(2) 0.0038(19)
C30 0.104(5) 0.058(5) 0.074(4) 0.023(4) 0.063(4) 0.013(4)
C31 0.062(4) 0.048(4) 0.059(4) 0.014(3) 0.018(3) 0.017(3)
C32 0.077(3) 0.030(3) 0.047(3) -0.003(3) 0.020(3) -0.008(2)
Si2 0.0470(7) 0.0222(7) 0.0248(6) -0.0045(5) 0.0123(5) 0.0014(5)
C33 0.048(3) 0.025(2) 0.0210(19) -0.0028(16) 0.0109(18) 0.0046(19)
C34 0.051(3) 0.032(3) 0.044(3) -0.010(2) 0.018(2) 0.000(2)
C35 0.057(3) 0.038(3) 0.030(2) 0.0094(18) 0.019(2) 0.008(2)
C36 0.073(4) 0.031(3) 0.043(3) -0.008(2) 0.027(3) 0.007(2)
Si3 0.0449(8) 0.0519(8) 0.0174(5) -0.0057(5) 0.0070(5) -0.0108(6)
C37 0.042(2) 0.033(3) 0.024(2) -0.0005(16) 0.0139(19) -0.0032(18)
C38 0.080(4) 0.078(4) 0.023(2) -0.004(2) 0.026(3) -0.012(3)
C39 0.069(4) 0.056(4) 0.060(4) -0.023(3) 0.022(3) -0.018(3)
C40 0.055(3) 0.079(4) 0.034(3) -0.006(3) 0.005(3) 0.004(3)
Si4 0.065(4) 0.020(3) 0.034(2) 0.0029(18) 0.030(2) 0.005(2)
C29A 0.048(6) 0.015(5) 0.025(5) 0.005(4) 0.013(5) 0.002(4)
C30A 0.104(5) 0.058(5) 0.074(4) 0.023(4) 0.063(4) 0.013(4)
C31A 0.057(7) 0.011(5) 0.040(6) 0.000(5) 0.018(5) -0.001(5)
C32A 0.077(3) 0.030(3) 0.047(3) -0.003(3) 0.020(3) -0.008(2)
Si5 0.055(2) 0.0089(16) 0.0133(13) 0.0011(11) 0.0163(14) -0.0020(13)
C33A 0.045(6) 0.016(5) 0.019(5) 0.000(4) 0.002(5) -0.006(4)
C34A 0.049(6) 0.026(7) 0.042(7) 0.008(5) 0.019(5) 0.005(5)
C35A 0.057(3) 0.038(3) 0.030(2) 0.0094(18) 0.019(2) 0.008(2)
C36A 0.078(9) 0.022(6) 0.030(5) -0.011(5) 0.025(6) -0.015(6)
Si6 0.0449(8) 0.0519(8) 0.0174(5) -0.0057(5) 0.0070(5) -0.0108(6)
C37A 0.043(6) 0.038(7) 0.017(4) 0.000(4) 0.012(4) -0.011(5)
C38A 0.080(4) 0.078(4) 0.023(2) -0.004(2) 0.026(3) -0.012(3)
C39A 0.069(4) 0.056(4) 0.060(4) -0.023(3) 0.022(3) -0.018(3)
C40A 0.055(3) 0.079(4) 0.034(3) -0.006(3) 0.005(3) 0.004(3)

_geom_special_details            
;
 All esds (except the esd in the dihedral angle between two l.s. planes)
 are estimated using the full covariance matrix.  The cell esds are taken
 into account individually in the estimation of esds in distances, angles
 and torsion angles; correlations between esds in cell parameters are only
 used when they are defined by crystal symmetry.  An approximate (isotropic)
 treatment of cell esds is used for estimating esds involving l.s. planes.
;

loop_
_geom_bond_atom_site_label_1
_geom_bond_atom_site_label_2
_geom_bond_distance
_geom_bond_site_symmetry_2
_geom_bond_publ_flag
Ga1 C37A 1.850(13) . ?
Ga1 C29 1.969(5) . ?
Ga1 C37 1.983(5) . ?
Ga1 C33A 2.023(15) . ?
Ga1 C3 2.087(3) . ?
Ga1 C33 2.089(5) . ?
Ga1 C29A 2.185(11) . ?
N1 C1 1.347(4) . ?
N1 C3 1.397(5) . ?
N1 C17 1.448(4) . ?
N2 C1 1.320(5) . ?
N2 C2 1.392(4) . ?
N2 C5 1.451(4) . ?
C1 C4 1.538(6) . ?
C2 C3 1.364(5) . ?
C2 H2 0.9500 . ?
C4 H4A 0.9800 . ?
C4 H4B 0.9800 . ?
C4 H4C 0.9800 . ?
C4 H4D 0.9800 . ?
C4 H4E 0.9800 . ?
C4 H4F 0.9800 . ?
C5 C6 1.394(5) . ?
C5 C10 1.400(5) . ?
C6 C7 1.398(5) . ?
C6 C11 1.525(5) . ?
C7 C8 1.373(6) . ?
C7 H7 0.9500 . ?
C8 C9 1.376(6) . ?
C8 H8 0.9500 . ?
C9 C10 1.406(5) . ?
C9 H9 0.9500 . ?
C10 C14 1.518(5) . ?
C11 C13 1.519(6) . ?
C11 C12 1.531(6) . ?
C11 H11 1.0000 . ?
C12 H12A 0.9800 . ?
C12 H12B 0.9800 . ?
C12 H12C 0.9800 . ?
C13 H13A 0.9800 . ?
C13 H13B 0.9800 . ?
C13 H13C 0.9800 . ?
C14 C16 1.522(6) . ?
C14 C15 1.533(6) . ?
C14 H14 1.0000 . ?
C15 H15A 0.9800 . ?
C15 H15B 0.9800 . ?
C15 H15C 0.9800 . ?
C16 H16A 0.9800 . ?
C16 H16B 0.9800 . ?
C16 H16C 0.9800 . ?
C17 C18 1.393(5) . ?
C17 C22 1.400(5) . ?
C18 C19 1.399(6) . ?
C18 C23 1.520(6) . ?
C19 C20 1.383(7) . ?
C19 H19 0.9500 . ?
C20 C21 1.380(7) . ?
C20 H20 0.9500 . ?
C21 C22 1.389(6) . ?
C21 H21 0.9500 . ?
C22 C26 1.522(5) . ?
C23 C24 1.525(7) . ?
C23 C25 1.538(8) . ?
C23 H23 1.0000 . ?
C24 H24A 0.9800 . ?
C24 H24B 0.9800 . ?
C24 H24C 0.9800 . ?
C25 H25A 0.9800 . ?
C25 H25B 0.9800 . ?
C25 H25C 0.9800 . ?
C26 C27 1.519(5) . ?
C26 C28 1.532(6) . ?
C26 H26 1.0000 . ?
C27 H27A 0.9800 . ?
C27 H27B 0.9800 . ?
C27 H27C 0.9800 . ?
C28 H28A 0.9800 . ?
C28 H28B 0.9800 . ?
C28 H28C 0.9800 . ?
Si1 C31 1.829(7) . ?
Si1 C32 1.841(7) . ?
Si1 C29 1.855(5) . ?
Si1 C30 1.900(7) . ?
C29 H29A 0.9900 . ?
C29 H29B 0.9900 . ?
C30 H30A 0.9800 . ?
C30 H30B 0.9800 . ?
C30 H30C 0.9800 . ?
C31 H31A 0.9800 . ?
C31 H31B 0.9800 . ?
C31 H31C 0.9800 . ?
C32 H32A 0.9800 . ?
C32 H32B 0.9800 . ?
C32 H32C 0.9800 . ?
Si2 C33 1.842(5) . ?
Si2 C34 1.868(6) . ?
Si2 C36 1.876(5) . ?
Si2 C35 1.878(5) . ?
C33 H33A 0.9900 . ?
C33 H33B 0.9900 . ?
C34 H34A 0.9800 . ?
C34 H34B 0.9800 . ?
C34 H34C 0.9800 . ?
C35 H35A 0.9800 . ?
C35 H35B 0.9800 . ?
C35 H35C 0.9800 . ?
C36 H36A 0.9800 . ?
C36 H36B 0.9800 . ?
C36 H36C 0.9800 . ?
Si3 C37 1.854(5) . ?
Si3 C39 1.864(7) . ?
Si3 C40 1.876(7) . ?
Si3 C38 1.877(6) . ?
C37 H37A 0.9900 . ?
C37 H37B 0.9900 . ?
C38 H38A 0.9800 . ?
C38 H38B 0.9800 . ?
C38 H38C 0.9800 . ?
C39 H39A 0.9800 . ?
C39 H39B 0.9800 . ?
C39 H39C 0.9800 . ?
C40 H40A 0.9800 . ?
C40 H40B 0.9800 . ?
C40 H40C 0.9800 . ?
Si4 C31A 1.844(8) . ?
Si4 C32A 1.851(8) . ?
Si4 C29A 1.854(8) . ?
Si4 C30A 1.865(9) . ?
C29A H29C 0.9900 . ?
C29A H29D 0.9900 . ?
C30A H30D 0.9800 . ?
C30A H30E 0.9800 . ?
C30A H30F 0.9800 . ?
C31A H31D 0.9800 . ?
C31A H31E 0.9800 . ?
C31A H31F 0.9800 . ?
C32A H32D 0.9800 . ?
C32A H32E 0.9800 . ?
C32A H32F 0.9800 . ?
Si5 C33A 1.831(11) . ?
Si5 C36A 1.863(11) . ?
Si5 C35A 1.879(13) . ?
Si5 C34A 1.892(13) . ?
C33A H33C 0.9900 . ?
C33A H33D 0.9900 . ?
C34A H34D 0.9800 . ?
C34A H34E 0.9800 . ?
C34A H34F 0.9800 . ?
C35A H35D 0.9800 . ?
C35A H35E 0.9800 . ?
C35A H35F 0.9800 . ?
C36A H36D 0.9800 . ?
C36A H36E 0.9800 . ?
C36A H36F 0.9800 . ?
Si6 C39A 1.844(14) . ?
Si6 C37A 1.849(11) . ?
Si6 C40A 1.860(9) . ?
Si6 C38A 1.893(13) . ?
C37A H37C 0.9900 . ?
C37A H37D 0.9900 . ?
C38A H38D 0.9800 . ?
C38A H38E 0.9800 . ?
C38A H38F 0.9800 . ?
C39A H39D 0.9800 . ?
C39A H39E 0.9800 . ?
C39A H39F 0.9800 . ?
C40A H40D 0.9800 . ?
C40A H40E 0.9800 . ?
C40A H40F 0.9800 . ?

loop_
_geom_angle_atom_site_label_1
_geom_angle_atom_site_label_2
_geom_angle_atom_site_label_3
_geom_angle
_geom_angle_site_symmetry_1
_geom_angle_site_symmetry_3
_geom_angle_publ_flag
C29 Ga1 C37 117.3(2) . . ?
C37A Ga1 C33A 120.6(6) . . ?
C37A Ga1 C3 116.7(4) . . ?
C29 Ga1 C3 107.34(18) . . ?
C37 Ga1 C3 109.77(17) . . ?
C33A Ga1 C3 98.6(4) . . ?
C29 Ga1 C33 106.4(2) . . ?
C37 Ga1 C33 107.9(2) . . ?
C3 Ga1 C33 107.71(15) . . ?
C37A Ga1 C29A 107.5(5) . . ?
C33A Ga1 C29A 108.7(4) . . ?
C3 Ga1 C29A 103.2(3) . . ?
C1 N1 C3 110.8(3) . . ?
C1 N1 C17 122.3(3) . . ?
C3 N1 C17 126.7(3) . . ?
C1 N2 C2 108.7(3) . . ?
C1 N2 C5 125.0(3) . . ?
C2 N2 C5 126.3(3) . . ?
N2 C1 N1 107.6(3) . . ?
N2 C1 C4 125.6(3) . . ?
N1 C1 C4 126.8(3) . . ?
C3 C2 N2 109.1(3) . . ?
C3 C2 H2 125.5 . . ?
N2 C2 H2 125.5 . . ?
C2 C3 N1 103.8(3) . . ?
C2 C3 Ga1 125.9(3) . . ?
N1 C3 Ga1 130.2(2) . . ?
C1 C4 H4A 109.5 . . ?
C1 C4 H4B 109.5 . . ?
H4A C4 H4B 109.5 . . ?
C1 C4 H4C 109.5 . . ?
H4A C4 H4C 109.5 . . ?
H4B C4 H4C 109.5 . . ?
C1 C4 H4D 109.5 . . ?
C1 C4 H4E 109.5 . . ?
H4D C4 H4E 109.5 . . ?
C1 C4 H4F 109.5 . . ?
H4D C4 H4F 109.5 . . ?
H4E C4 H4F 109.5 . . ?
C6 C5 C10 123.4(3) . . ?
C6 C5 N2 118.3(3) . . ?
C10 C5 N2 118.3(3) . . ?
C5 C6 C7 117.3(3) . . ?
C5 C6 C11 123.0(3) . . ?
C7 C6 C11 119.7(3) . . ?
C8 C7 C6 121.0(3) . . ?
C8 C7 H7 119.5 . . ?
C6 C7 H7 119.5 . . ?
C7 C8 C9 120.6(3) . . ?
C7 C8 H8 119.7 . . ?
C9 C8 H8 119.7 . . ?
C8 C9 C10 121.3(4) . . ?
C8 C9 H9 119.4 . . ?
C10 C9 H9 119.4 . . ?
C5 C10 C9 116.4(3) . . ?
C5 C10 C14 123.3(3) . . ?
C9 C10 C14 120.2(3) . . ?
C13 C11 C6 111.4(3) . . ?
C13 C11 C12 110.2(4) . . ?
C6 C11 C12 110.8(3) . . ?
C13 C11 H11 108.1 . . ?
C6 C11 H11 108.1 . . ?
C12 C11 H11 108.1 . . ?
C11 C12 H12A 109.5 . . ?
C11 C12 H12B 109.5 . . ?
H12A C12 H12B 109.5 . . ?
C11 C12 H12C 109.5 . . ?
H12A C12 H12C 109.5 . . ?
H12B C12 H12C 109.5 . . ?
C11 C13 H13A 109.5 . . ?
C11 C13 H13B 109.5 . . ?
H13A C13 H13B 109.5 . . ?
C11 C13 H13C 109.5 . . ?
H13A C13 H13C 109.5 . . ?
H13B C13 H13C 109.5 . . ?
C10 C14 C16 110.1(3) . . ?
C10 C14 C15 112.0(3) . . ?
C16 C14 C15 110.0(3) . . ?
C10 C14 H14 108.2 . . ?
C16 C14 H14 108.2 . . ?
C15 C14 H14 108.2 . . ?
C14 C15 H15A 109.5 . . ?
C14 C15 H15B 109.5 . . ?
H15A C15 H15B 109.5 . . ?
C14 C15 H15C 109.5 . . ?
H15A C15 H15C 109.5 . . ?
H15B C15 H15C 109.5 . . ?
C14 C16 H16A 109.5 . . ?
C14 C16 H16B 109.5 . . ?
H16A C16 H16B 109.5 . . ?
C14 C16 H16C 109.5 . . ?
H16A C16 H16C 109.5 . . ?
H16B C16 H16C 109.5 . . ?
C18 C17 C22 123.5(3) . . ?
C18 C17 N1 117.9(3) . . ?
C22 C17 N1 118.6(3) . . ?
C17 C18 C19 117.1(4) . . ?
C17 C18 C23 123.0(3) . . ?
C19 C18 C23 119.9(4) . . ?
C20 C19 C18 120.6(4) . . ?
C20 C19 H19 119.7 . . ?
C18 C19 H19 119.7 . . ?
C21 C20 C19 120.8(4) . . ?
C21 C20 H20 119.6 . . ?
C19 C20 H20 119.6 . . ?
C20 C21 C22 121.0(4) . . ?
C20 C21 H21 119.5 . . ?
C22 C21 H21 119.5 . . ?
C21 C22 C17 117.1(3) . . ?
C21 C22 C26 120.8(3) . . ?
C17 C22 C26 122.1(3) . . ?
C18 C23 C24 111.0(4) . . ?
C18 C23 C25 111.5(4) . . ?
C24 C23 C25 109.1(4) . . ?
C18 C23 H23 108.4 . . ?
C24 C23 H23 108.4 . . ?
C25 C23 H23 108.4 . . ?
C23 C24 H24A 109.5 . . ?
C23 C24 H24B 109.5 . . ?
H24A C24 H24B 109.5 . . ?
C23 C24 H24C 109.5 . . ?
H24A C24 H24C 109.5 . . ?
H24B C24 H24C 109.5 . . ?
C23 C25 H25A 109.5 . . ?
C23 C25 H25B 109.5 . . ?
H25A C25 H25B 109.5 . . ?
C23 C25 H25C 109.5 . . ?
H25A C25 H25C 109.5 . . ?
H25B C25 H25C 109.5 . . ?
C27 C26 C22 113.1(4) . . ?
C27 C26 C28 110.3(4) . . ?
C22 C26 C28 110.5(3) . . ?
C27 C26 H26 107.6 . . ?
C22 C26 H26 107.6 . . ?
C28 C26 H26 107.6 . . ?
C26 C27 H27A 109.5 . . ?
C26 C27 H27B 109.5 . . ?
H27A C27 H27B 109.5 . . ?
C26 C27 H27C 109.5 . . ?
H27A C27 H27C 109.5 . . ?
H27B C27 H27C 109.5 . . ?
C26 C28 H28A 109.5 . . ?
C26 C28 H28B 109.5 . . ?
H28A C28 H28B 109.5 . . ?
C26 C28 H28C 109.5 . . ?
H28A C28 H28C 109.5 . . ?
H28B C28 H28C 109.5 . . ?
C31 Si1 C32 110.7(5) . . ?
C31 Si1 C29 116.8(3) . . ?
C32 Si1 C29 107.9(4) . . ?
C31 Si1 C30 104.1(4) . . ?
C32 Si1 C30 110.6(5) . . ?
C29 Si1 C30 106.7(3) . . ?
Si1 C29 Ga1 122.4(3) . . ?
Si1 C29 H29A 106.7 . . ?
Ga1 C29 H29A 106.7 . . ?
Si1 C29 H29B 106.7 . . ?
Ga1 C29 H29B 106.7 . . ?
H29A C29 H29B 106.6 . . ?
Si1 C30 H30A 109.5 . . ?
Si1 C30 H30B 109.5 . . ?
H30A C30 H30B 109.5 . . ?
Si1 C30 H30C 109.5 . . ?
H30A C30 H30C 109.5 . . ?
H30B C30 H30C 109.5 . . ?
Si1 C31 H31A 109.5 . . ?
Si1 C31 H31B 109.5 . . ?
H31A C31 H31B 109.5 . . ?
Si1 C31 H31C 109.5 . . ?
H31A C31 H31C 109.5 . . ?
H31B C31 H31C 109.5 . . ?
Si1 C32 H32A 109.5 . . ?
Si1 C32 H32B 109.5 . . ?
H32A C32 H32B 109.5 . . ?
Si1 C32 H32C 109.5 . . ?
H32A C32 H32C 109.5 . . ?
H32B C32 H32C 109.5 . . ?
C33 Si2 C34 113.7(3) . . ?
C33 Si2 C36 112.8(2) . . ?
C34 Si2 C36 104.3(3) . . ?
C33 Si2 C35 109.6(2) . . ?
C34 Si2 C35 108.8(3) . . ?
C36 Si2 C35 107.3(3) . . ?
Si2 C33 Ga1 122.8(2) . . ?
Si2 C33 H33A 106.6 . . ?
Ga1 C33 H33A 106.6 . . ?
Si2 C33 H33B 106.6 . . ?
Ga1 C33 H33B 106.6 . . ?
H33A C33 H33B 106.6 . . ?
Si2 C34 H34A 109.5 . . ?
Si2 C34 H34B 109.5 . . ?
H34A C34 H34B 109.5 . . ?
Si2 C34 H34C 109.5 . . ?
H34A C34 H34C 109.5 . . ?
H34B C34 H34C 109.5 . . ?
Si2 C35 H35A 109.5 . . ?
Si2 C35 H35B 109.5 . . ?
H35A C35 H35B 109.5 . . ?
Si2 C35 H35C 109.5 . . ?
H35A C35 H35C 109.5 . . ?
H35B C35 H35C 109.5 . . ?
Si2 C36 H36A 109.5 . . ?
Si2 C36 H36B 109.5 . . ?
H36A C36 H36B 109.5 . . ?
Si2 C36 H36C 109.5 . . ?
H36A C36 H36C 109.5 . . ?
H36B C36 H36C 109.5 . . ?
C37 Si3 C39 110.9(3) . . ?
C37 Si3 C40 110.3(3) . . ?
C39 Si3 C40 108.9(4) . . ?
C37 Si3 C38 112.5(3) . . ?
C39 Si3 C38 106.4(4) . . ?
C40 Si3 C38 107.7(4) . . ?
Si3 C37 Ga1 118.6(3) . . ?
Si3 C37 H37A 107.7 . . ?
Ga1 C37 H37A 107.7 . . ?
Si3 C37 H37B 107.7 . . ?
Ga1 C37 H37B 107.7 . . ?
H37A C37 H37B 107.1 . . ?
Si3 C38 H38A 109.5 . . ?
Si3 C38 H38B 109.5 . . ?
H38A C38 H38B 109.5 . . ?
Si3 C38 H38C 109.5 . . ?
H38A C38 H38C 109.5 . . ?
H38B C38 H38C 109.5 . . ?
Si3 C39 H39A 109.5 . . ?
Si3 C39 H39B 109.5 . . ?
H39A C39 H39B 109.5 . . ?
Si3 C39 H39C 109.5 . . ?
H39A C39 H39C 109.5 . . ?
H39B C39 H39C 109.5 . . ?
Si3 C40 H40A 109.5 . . ?
Si3 C40 H40B 109.5 . . ?
H40A C40 H40B 109.5 . . ?
Si3 C40 H40C 109.5 . . ?
H40A C40 H40C 109.5 . . ?
H40B C40 H40C 109.5 . . ?
C31A Si4 C32A 108.9(14) . . ?
C31A Si4 C29A 112.2(7) . . ?
C32A Si4 C29A 106.4(13) . . ?
C31A Si4 C30A 107.5(9) . . ?
C32A Si4 C30A 113.8(15) . . ?
C29A Si4 C30A 108.2(9) . . ?
Si4 C29A Ga1 126.0(7) . . ?
Si4 C29A H29C 105.8 . . ?
Ga1 C29A H29C 105.8 . . ?
Si4 C29A H29D 105.8 . . ?
Ga1 C29A H29D 105.8 . . ?
H29C C29A H29D 106.2 . . ?
Si4 C30A H30D 109.5 . . ?
Si4 C30A H30E 109.5 . . ?
H30D C30A H30E 109.5 . . ?
Si4 C30A H30F 109.5 . . ?
H30D C30A H30F 109.5 . . ?
H30E C30A H30F 109.5 . . ?
Si4 C31A H31D 109.5 . . ?
Si4 C31A H31E 109.5 . . ?
H31D C31A H31E 109.5 . . ?
Si4 C31A H31F 109.5 . . ?
H31D C31A H31F 109.5 . . ?
H31E C31A H31F 109.5 . . ?
Si4 C32A H32D 109.5 . . ?
Si4 C32A H32E 109.5 . . ?
H32D C32A H32E 109.5 . . ?
Si4 C32A H32F 109.5 . . ?
H32D C32A H32F 109.5 . . ?
H32E C32A H32F 109.5 . . ?
C33A Si5 C36A 111.3(6) . . ?
C33A Si5 C35A 115.8(7) . . ?
C36A Si5 C35A 108.6(7) . . ?
C33A Si5 C34A 111.4(6) . . ?
C36A Si5 C34A 104.2(8) . . ?
C35A Si5 C34A 104.7(7) . . ?
Si5 C33A Ga1 114.6(7) . . ?
Si5 C33A H33C 108.6 . . ?
Ga1 C33A H33C 108.6 . . ?
Si5 C33A H33D 108.6 . . ?
Ga1 C33A H33D 108.6 . . ?
H33C C33A H33D 107.6 . . ?
Si5 C34A H34D 109.5 . . ?
Si5 C34A H34E 109.5 . . ?
H34D C34A H34E 109.5 . . ?
Si5 C34A H34F 109.5 . . ?
H34D C34A H34F 109.5 . . ?
H34E C34A H34F 109.5 . . ?
Si5 C35A H35D 109.5 . . ?
Si5 C35A H35E 109.5 . . ?
H35D C35A H35E 109.5 . . ?
Si5 C35A H35F 109.5 . . ?
H35D C35A H35F 109.5 . . ?
H35E C35A H35F 109.5 . . ?
Si5 C36A H36D 109.5 . . ?
Si5 C36A H36E 109.5 . . ?
H36D C36A H36E 109.5 . . ?
Si5 C36A H36F 109.5 . . ?
H36D C36A H36F 109.5 . . ?
H36E C36A H36F 109.5 . . ?
C39A Si6 C37A 112.1(8) . . ?
C39A Si6 C40A 109.5(9) . . ?
C37A Si6 C40A 110.4(8) . . ?
C39A Si6 C38A 106.5(9) . . ?
C37A Si6 C38A 111.3(7) . . ?
C40A Si6 C38A 106.9(10) . . ?
Si6 C37A Ga1 119.5(7) . . ?
Si6 C37A H37C 107.4 . . ?
Ga1 C37A H37C 107.4 . . ?
Si6 C37A H37D 107.4 . . ?
Ga1 C37A H37D 107.4 . . ?
H37C C37A H37D 107.0 . . ?
Si6 C38A H38D 109.5 . . ?
Si6 C38A H38E 109.5 . . ?
H38D C38A H38E 109.5 . . ?
Si6 C38A H38F 109.5 . . ?
H38D C38A H38F 109.5 . . ?
H38E C38A H38F 109.5 . . ?
Si6 C39A H39D 109.5 . . ?
Si6 C39A H39E 109.5 . . ?
H39D C39A H39E 109.5 . . ?
Si6 C39A H39F 109.5 . . ?
H39D C39A H39F 109.5 . . ?
H39E C39A H39F 109.5 . . ?
Si6 C40A H40D 109.5 . . ?
Si6 C40A H40E 109.5 . . ?
H40D C40A H40E 109.5 . . ?
Si6 C40A H40F 109.5 . . ?
H40D C40A H40F 109.5 . . ?
H40E C40A H40F 109.5 . . ?

loop_
_geom_torsion_atom_site_label_1
_geom_torsion_atom_site_label_2
_geom_torsion_atom_site_label_3
_geom_torsion_atom_site_label_4
_geom_torsion
_geom_torsion_site_symmetry_1
_geom_torsion_site_symmetry_2
_geom_torsion_site_symmetry_3
_geom_torsion_site_symmetry_4
_geom_torsion_publ_flag
C2 N2 C1 N1 0.7(3) . . . . ?
C5 N2 C1 N1 179.7(3) . . . . ?
C2 N2 C1 C4 179.5(3) . . . . ?
C5 N2 C1 C4 -1.5(5) . . . . ?
C3 N1 C1 N2 -1.1(4) . . . . ?
C17 N1 C1 N2 -176.1(3) . . . . ?
C3 N1 C1 C4 -179.8(3) . . . . ?
C17 N1 C1 C4 5.1(5) . . . . ?
C1 N2 C2 C3 -0.1(4) . . . . ?
C5 N2 C2 C3 -179.1(3) . . . . ?
N2 C2 C3 N1 -0.5(3) . . . . ?
N2 C2 C3 Ga1 -178.2(2) . . . . ?
C1 N1 C3 C2 0.9(3) . . . . ?
C17 N1 C3 C2 175.7(3) . . . . ?
C1 N1 C3 Ga1 178.5(2) . . . . ?
C17 N1 C3 Ga1 -6.8(5) . . . . ?
C1 N2 C5 C6 -102.0(4) . . . . ?
C2 N2 C5 C6 76.9(4) . . . . ?
C1 N2 C5 C10 76.7(4) . . . . ?
C2 N2 C5 C10 -104.5(4) . . . . ?
C10 C5 C6 C7 -0.3(5) . . . . ?
N2 C5 C6 C7 178.3(3) . . . . ?
C10 C5 C6 C11 179.0(3) . . . . ?
N2 C5 C6 C11 -2.5(5) . . . . ?
C5 C6 C7 C8 -0.4(6) . . . . ?
C11 C6 C7 C8 -179.7(4) . . . . ?
C6 C7 C8 C9 0.8(7) . . . . ?
C7 C8 C9 C10 -0.6(7) . . . . ?
C6 C5 C10 C9 0.5(5) . . . . ?
N2 C5 C10 C9 -178.1(3) . . . . ?
C6 C5 C10 C14 -177.1(3) . . . . ?
N2 C5 C10 C14 4.3(5) . . . . ?
C8 C9 C10 C5 -0.1(6) . . . . ?
C8 C9 C10 C14 177.6(4) . . . . ?
C5 C6 C11 C13 -121.0(4) . . . . ?
C7 C6 C11 C13 58.2(5) . . . . ?
C5 C6 C11 C12 116.0(4) . . . . ?
C7 C6 C11 C12 -64.8(5) . . . . ?
C5 C10 C14 C16 109.4(4) . . . . ?
C9 C10 C14 C16 -68.1(5) . . . . ?
C5 C10 C14 C15 -127.9(4) . . . . ?
C9 C10 C14 C15 54.7(5) . . . . ?
C1 N1 C17 C18 78.6(4) . . . . ?
C3 N1 C17 C18 -95.6(4) . . . . ?
C1 N1 C17 C22 -100.6(4) . . . . ?
C3 N1 C17 C22 85.1(4) . . . . ?
C22 C17 C18 C19 0.7(5) . . . . ?
N1 C17 C18 C19 -178.6(3) . . . . ?
C22 C17 C18 C23 -179.6(4) . . . . ?
N1 C17 C18 C23 1.2(5) . . . . ?
C17 C18 C19 C20 -0.5(6) . . . . ?
C23 C18 C19 C20 179.7(4) . . . . ?
C18 C19 C20 C21 0.2(6) . . . . ?
C19 C20 C21 C22 0.1(6) . . . . ?
C20 C21 C22 C17 0.1(5) . . . . ?
C20 C21 C22 C26 180.0(3) . . . . ?
C18 C17 C22 C21 -0.4(5) . . . . ?
N1 C17 C22 C21 178.8(3) . . . . ?
C18 C17 C22 C26 179.7(3) . . . . ?
N1 C17 C22 C26 -1.1(5) . . . . ?
C17 C18 C23 C24 126.5(4) . . . . ?
C19 C18 C23 C24 -53.8(6) . . . . ?
C17 C18 C23 C25 -111.7(4) . . . . ?
C19 C18 C23 C25 68.1(5) . . . . ?
C21 C22 C26 C27 35.8(5) . . . . ?
C17 C22 C26 C27 -144.3(4) . . . . ?
C21 C22 C26 C28 -88.3(4) . . . . ?
C17 C22 C26 C28 91.6(4) . . . . ?
C31 Si1 C29 Ga1 -44.8(5) . . . . ?
C32 Si1 C29 Ga1 80.6(6) . . . . ?
C30 Si1 C29 Ga1 -160.6(4) . . . . ?
C34 Si2 C33 Ga1 -42.4(4) . . . . ?
C36 Si2 C33 Ga1 -160.8(3) . . . . ?
C35 Si2 C33 Ga1 79.7(4) . . . . ?
C39 Si3 C37 Ga1 79.7(4) . . . . ?
C40 Si3 C37 Ga1 -159.6(3) . . . . ?
C38 Si3 C37 Ga1 -39.3(4) . . . . ?
C31A Si4 C29A Ga1 -179.6(8) . . . . ?
C32A Si4 C29A Ga1 -60.7(17) . . . . ?
C30A Si4 C29A Ga1 61.9(12) . . . . ?
C36A Si5 C33A Ga1 92.5(8) . . . . ?
C35A Si5 C33A Ga1 -32.2(9) . . . . ?
C34A Si5 C33A Ga1 -151.6(7) . . . . ?
C39A Si6 C37A Ga1 148.4(10) . . . . ?
C40A Si6 C37A Ga1 -89.2(11) . . . . ?
C38A Si6 C37A Ga1 29.3(13) . . . . ?
C29 Ga1 C37A Si6 -8.9(14) . . . . ?
C37 Ga1 C37A Si6 75.8(8) . . . . ?
C33A Ga1 C37A Si6 -72.8(10) . . . . ?
C3 Ga1 C37A Si6 167.8(6) . . . . ?
C33 Ga1 C37A Si6 -94.9(9) . . . . ?
C29A Ga1 C37A Si6 52.4(10) . . . . ?

_refine_diff_density_max         1.503
_refine_diff_density_min         -2.003
_refine_diff_density_rms         0.121

_shelxl_version_number           2013-3

_shelx_res_file                  
;
TITL mu341c in P 21/c
CELL  1.54180  21.8907  11.0318  20.6366   90.000  117.951   90.000
ZERR     4.00   0.0005   0.0002   0.0004    0.000    0.003    0.000
LATT   1
SYMM  - X, 1/2 + Y, 1/2 - Z
SFAC  GA   SI   N    C    H
UNIT  4    12   8    160  284
MERG   2
OMIT    -3.00 180.00
OMIT   -19   9   7
OMIT   -22   8  10
dfix 1.85 .01 si4 c29a si4 c31a si4 c30a si6 c40a  si4 c32a
shel .5 6
EADP C32 C32A
EADP C30 C30A
DELU     0.010   0.010 SI5 C33A C34A C35A C36A
SIMU     0.020   0.020  2 SI5 C33A C34A C35A C36A
DELU     0.010   0.010 SI6 C37A C38A C39A C40A
SIMU     0.020   0.020   2.000 SI6 C37A C38A C39A C40A
DELU     0.010   0.010 SI4 C29A C30A C31A C32A
SIMU     0.020   0.020   2.000 SI4 C29A C30A C31A C32A
EADP SI3 SI6
EADP C35 C35A
EADP C38 C38A
EADP C39 C39A
EADP C40 C40A
FMAP   2
PLAN   20
ACTA   140.00
BOND   $H
CONF
L.S.  20
TEMP  -150.00
WGHT    0.172800    4.433800
FVAR       2.86101   0.74714
GA1   1    0.220246    0.321284    0.246838    11.00000    0.03750    0.03632 =
         0.01677   -0.00031    0.00827   -0.00114
N1    3    0.230962    0.320169    0.405633    11.00000    0.03368    0.01949 =
         0.01533   -0.00192    0.00658   -0.00461
N2    3    0.338122    0.355824    0.479808    11.00000    0.03645    0.01628 =
         0.01863   -0.00307    0.00759   -0.00215
C1    4    0.277508    0.334319    0.476761    11.00000    0.03553    0.01650 =
         0.02264   -0.00135    0.00549   -0.00169
C2    4    0.329838    0.356821    0.408704    11.00000    0.04100    0.01671 =
         0.01782   -0.00320    0.00866   -0.00079
AFIX  43
H2    5    0.365594    0.370476    0.395768    11.00000   -1.20000
AFIX   0
C3    4    0.262137    0.335046    0.360561    11.00000    0.04204    0.01501 =
         0.02024   -0.00219    0.01038   -0.00296
C4    4    0.263733    0.324694    0.543140    11.00000    0.05635    0.06346 =
         0.03397    0.00213    0.01464    0.00127
PART    1
AFIX   3
H4A   5    0.214553    0.308266    0.526064    21.00000   -1.50000
H4B   5    0.276433    0.401125    0.570527    21.00000   -1.50000
H4C   5    0.291441    0.258565    0.575123    21.00000   -1.50000
PART    2
H4D   5    0.307064    0.337041    0.588412   -21.00000   -1.50000
H4E   5    0.245185    0.244181    0.543949   -21.00000   -1.50000
H4F   5    0.230177    0.386741    0.539353   -21.00000   -1.50000
AFIX   0
PART    0
C5    4    0.402039    0.376834    0.546638    11.00000    0.03379    0.02313 =
         0.01858   -0.00524    0.00601   -0.00244
C6    4    0.425691    0.495666    0.564486    11.00000    0.03968    0.02190 =
         0.02373   -0.00489    0.01060   -0.00361
C7    4    0.486408    0.513951    0.630157    11.00000    0.04440    0.02927 =
         0.03098   -0.01228    0.00948   -0.00920
AFIX  43
H7    5    0.504155    0.593729    0.643863    11.00000   -1.20000
AFIX   0
C8    4    0.520756    0.418347    0.675123    11.00000    0.04022    0.04862 =
         0.02582   -0.00847    0.00016   -0.00219
AFIX  43
H8    5    0.561594    0.432827    0.719819    11.00000   -1.20000
AFIX   0
C9    4    0.496621    0.301797    0.656094    11.00000    0.04091    0.03913 =
         0.02709    0.00217    0.00298    0.00645
AFIX  43
H9    5    0.521374    0.236808    0.687747    11.00000   -1.20000
AFIX   0
C10   4    0.436026    0.276952    0.590708    11.00000    0.03736    0.02707 =
         0.02660   -0.00175    0.00964    0.00075
C11   4    0.388979    0.603663    0.515546    11.00000    0.04779    0.02117 =
         0.02823   -0.00355    0.01358   -0.00356
AFIX  13
H11   5    0.348545    0.572476    0.470249    11.00000   -1.20000
AFIX   0
C12   4    0.361788    0.690112    0.554160    11.00000    0.08647    0.03135 =
         0.05712    0.00615    0.03947    0.01755
AFIX 137
H12A  5    0.332106    0.645341    0.569549    11.00000   -1.50000
H12B  5    0.335022    0.755059    0.520341    11.00000   -1.50000
H12C  5    0.400828    0.725278    0.597309    11.00000   -1.50000
AFIX   0
C13   4    0.436252    0.671053    0.492634    11.00000    0.06121    0.04691 =
         0.03879    0.00258    0.01913   -0.01266
AFIX 137
H13A  5    0.474662    0.707158    0.535965    11.00000   -1.50000
H13B  5    0.410084    0.735160    0.457726    11.00000   -1.50000
H13C  5    0.454519    0.614332    0.469424    11.00000   -1.50000
AFIX   0
C14   4    0.412056    0.147031    0.569522    11.00000    0.04793    0.02219 =
         0.03054    0.00177    0.01283    0.00621
AFIX  13
H14   5    0.365885    0.148647    0.524757    11.00000   -1.20000
AFIX   0
C15   4    0.404232    0.080146    0.630307    11.00000    0.08579    0.03869 =
         0.05873    0.00162    0.04443   -0.00917
AFIX 137
H15A  5    0.449387    0.074701    0.674122    11.00000   -1.50000
H15B  5    0.386317   -0.001630    0.613505    11.00000   -1.50000
H15C  5    0.371989    0.124595    0.642164    11.00000   -1.50000
AFIX   0
C16   4    0.462304    0.079232    0.550848    11.00000    0.06785    0.03056 =
         0.05479   -0.00149    0.03251    0.00591
AFIX 137
H16A  5    0.464444    0.119275    0.509569    11.00000   -1.50000
H16B  5    0.446465   -0.004504    0.537394    11.00000   -1.50000
H16C  5    0.508367    0.079258    0.593554    11.00000   -1.50000
AFIX   0
C17   4    0.157985    0.302693    0.381997    11.00000    0.03190    0.03141 =
         0.01676    0.00006    0.00833   -0.00377
C18   4    0.118517    0.404219    0.378017    11.00000    0.03791    0.03433 =
         0.02787   -0.00249    0.01045    0.00027
C19   4    0.048464    0.385026    0.356712    11.00000    0.04012    0.05380 =
         0.03511   -0.00410    0.01203    0.00195
AFIX  43
H19   5    0.019843    0.451791    0.353712    11.00000   -1.20000
AFIX   0
C20   4    0.020500    0.269757    0.339978    11.00000    0.03527    0.06587 =
         0.03293   -0.00720    0.01037   -0.00919
AFIX  43
H20   5   -0.027190    0.258241    0.325454    11.00000   -1.20000
AFIX   0
C21   4    0.061065    0.171238    0.344130    11.00000    0.04488    0.04120 =
         0.02649   -0.00554    0.01385   -0.01585
AFIX  43
H21   5    0.040877    0.092795    0.332374    11.00000   -1.20000
AFIX   0
C22   4    0.130959    0.185105    0.365243    11.00000    0.04076    0.02904 =
         0.01746   -0.00012    0.00938   -0.00821
C23   4    0.148335    0.531540    0.395862    11.00000    0.04774    0.03052 =
         0.06547   -0.00450    0.01685    0.00614
AFIX  13
H23   5    0.196893    0.528893    0.403396    11.00000   -1.20000
AFIX   0
C24   4    0.106896    0.618528    0.332907    11.00000    0.10866    0.03209 =
         0.06091    0.00510    0.04066    0.00595
AFIX 137
H24A  5    0.060777    0.629976    0.328689    11.00000   -1.50000
H24B  5    0.102523    0.584709    0.287012    11.00000   -1.50000
H24C  5    0.130765    0.696785    0.342573    11.00000   -1.50000
AFIX   0
C25   4    0.149706    0.580118    0.466415    11.00000    0.09429    0.03665 =
         0.04266   -0.01038   -0.00287    0.00715
AFIX 137
H25A  5    0.102260    0.594041    0.457766    11.00000   -1.50000
H25B  5    0.175502    0.656548    0.480501    11.00000   -1.50000
H25C  5    0.172229    0.520711    0.505918    11.00000   -1.50000
AFIX   0
C26   4    0.175531    0.076252    0.369791    11.00000    0.05157    0.02538 =
         0.03677   -0.00473    0.01935   -0.00834
AFIX  13
H26   5    0.215154    0.106459    0.362866    11.00000   -1.20000
AFIX   0
C27   4    0.137199   -0.017665    0.310666    11.00000    0.07416    0.02698 =
         0.05783   -0.01216    0.02286   -0.01124
AFIX 137
H27A  5    0.100316   -0.053902    0.318509    11.00000   -1.50000
H27B  5    0.169528   -0.081030    0.312953    11.00000   -1.50000
H27C  5    0.117019    0.021336    0.262385    11.00000   -1.50000
AFIX   0
C28   4    0.205605    0.017866    0.445938    11.00000    0.06248    0.04832 =
         0.04685    0.01482    0.01838    0.01150
AFIX 137
H28A  5    0.233297    0.077766    0.483296    11.00000   -1.50000
H28B  5    0.234932   -0.050897    0.448322    11.00000   -1.50000
H28C  5    0.167821   -0.010615    0.454897    11.00000   -1.50000
AFIX   0
PART    1
SI1   2    0.244059    0.606292    0.206965    21.00000    0.05635    0.02694 =
         0.03818    0.01331    0.02006   -0.00023
C29   4    0.266766    0.442982    0.215437    21.00000    0.05086    0.02438 =
         0.03729    0.00867    0.02236    0.00384
AFIX  23
H29A  5    0.316812    0.437184    0.249948    21.00000   -1.20000
H29B  5    0.260764    0.416569    0.166951    21.00000   -1.20000
AFIX   0
C30   4    0.277370    0.676080    0.145375    21.00000    0.10387    0.05824 =
         0.07421    0.02342    0.06251    0.01267
AFIX 137
H30A  5    0.327750    0.684621    0.172813    21.00000   -1.50000
H30B  5    0.256295    0.756052    0.128772    21.00000   -1.50000
H30C  5    0.265249    0.623569    0.102768    21.00000   -1.50000
AFIX   0
C31   4    0.151952    0.643936    0.161651    21.00000    0.06226    0.04817 =
         0.05937    0.01415    0.01838    0.01659
AFIX 137
H31A  5    0.131218    0.620330    0.109888    21.00000   -1.50000
H31B  5    0.146277    0.731398    0.165222    21.00000   -1.50000
H31C  5    0.129005    0.600252    0.185561    21.00000   -1.50000
AFIX   0
C32   4    0.287925    0.673618    0.299291    21.00000    0.07671    0.02994 =
         0.04710   -0.00323    0.01978   -0.00792
AFIX 137
H32A  5    0.258631    0.664703    0.323183    21.00000   -1.50000
H32B  5    0.296426    0.759856    0.295369    21.00000   -1.50000
H32C  5    0.332070    0.632135    0.328471    21.00000   -1.50000
AFIX   0
SI2   2    0.334693    0.086162    0.277072    21.00000    0.04703    0.02225 =
         0.02484   -0.00454    0.01233    0.00141
C33   4    0.247908    0.152032    0.223270    21.00000    0.04766    0.02530 =
         0.02103   -0.00285    0.01087    0.00458
AFIX  23
H33A  5    0.214654    0.092698    0.224747    21.00000   -1.20000
H33B  5    0.239271    0.155419    0.171725    21.00000   -1.20000
AFIX   0
C34   4    0.406448    0.197483    0.301218    21.00000    0.05065    0.03206 =
         0.04420   -0.01013    0.01789   -0.00046
AFIX 137
H34A  5    0.407241    0.224568    0.256391    21.00000   -1.50000
H34B  5    0.450643    0.158880    0.333888    21.00000   -1.50000
H34C  5    0.399103    0.267397    0.326043    21.00000   -1.50000
AFIX   0
C35   4    0.342046    0.018084    0.363867    21.00000    0.05675    0.03801 =
         0.02954    0.00939    0.01889    0.00789
AFIX 137
H35A  5    0.340748    0.082720    0.395777    21.00000   -1.50000
H35B  5    0.385813   -0.026202    0.389196    21.00000   -1.50000
H35C  5    0.303412   -0.037785    0.351914    21.00000   -1.50000
AFIX   0
C36   4    0.353825   -0.037163    0.226605    21.00000    0.07315    0.03132 =
         0.04268   -0.00752    0.02717    0.00716
AFIX 137
H36A  5    0.318279   -0.100215    0.212030    21.00000   -1.50000
H36B  5    0.399225   -0.072456    0.258636    21.00000   -1.50000
H36C  5    0.353966   -0.003236    0.182786    21.00000   -1.50000
AFIX   0
SI3   2    0.067166    0.291021    0.101956    21.00000    0.04491    0.05187 =
         0.01739   -0.00572    0.00700   -0.01078
C37   4    0.117908    0.328106    0.200808    21.00000    0.04167    0.03326 =
         0.02391   -0.00049    0.01385   -0.00323
AFIX  23
H37A  5    0.103007    0.272206    0.228234    21.00000   -1.20000
H37B  5    0.104878    0.411007    0.208052    21.00000   -1.20000
AFIX   0
C38   4    0.107628    0.352476    0.046177    21.00000    0.08023    0.07754 =
         0.02293   -0.00446    0.02637   -0.01211
AFIX 137
H38A  5    0.154355    0.319265    0.064623    21.00000   -1.50000
H38B  5    0.110111    0.441061    0.050097    21.00000   -1.50000
H38C  5    0.079539    0.329178   -0.005302    21.00000   -1.50000
AFIX   0
C39   4    0.060562    0.123805    0.087402    21.00000    0.06871    0.05570 =
         0.05986   -0.02297    0.02198   -0.01794
AFIX 137
H39A  5    0.106272    0.090810    0.099665    21.00000   -1.50000
H39B  5    0.028432    0.106158    0.035934    21.00000   -1.50000
H39C  5    0.043509    0.086517    0.118955    21.00000   -1.50000
AFIX   0
C40   4   -0.022269    0.355919    0.063730    21.00000    0.05485    0.07917 =
         0.03401   -0.00596    0.00540    0.00359
AFIX 137
H40A  5   -0.048326    0.336434    0.011398    21.00000   -1.50000
H40B  5   -0.019371    0.444126    0.070104    21.00000   -1.50000
H40C  5   -0.045824    0.321095    0.089720    21.00000   -1.50000
AFIX   0
PART    2
same si1  > c32
SI4   2    0.226267    0.640055    0.212500   -21.00000    0.06521    0.01991 =
         0.03376    0.00285    0.03049    0.00543
C29A  4    0.176772    0.501334    0.208408   -21.00000    0.04849    0.01489 =
         0.02484    0.00468    0.01263    0.00238
AFIX  23
H29C  5    0.142379    0.491234    0.156184   -21.00000   -1.20000
H29D  5    0.150128    0.521382    0.234698   -21.00000   -1.20000
AFIX   0
C30A  4    0.270975    0.614335    0.155817   -21.00000    0.10387    0.05824 =
         0.07421    0.02342    0.06251    0.01267
AFIX 137
H30D  5    0.294959    0.536105    0.168826   -21.00000   -1.50000
H30E  5    0.304621    0.679292    0.165100   -21.00000   -1.50000
H30F  5    0.236833    0.614098    0.103747   -21.00000   -1.50000
AFIX   0
C31A  4    0.169705    0.773394    0.174680   -21.00000    0.05724    0.01113 =
         0.03969    0.00012    0.01789   -0.00099
AFIX 137
H31D  5    0.131458    0.753225    0.126432   -21.00000   -1.50000
H31E  5    0.196432    0.840700    0.169710   -21.00000   -1.50000
H31F  5    0.151165    0.797123    0.207799   -21.00000   -1.50000
AFIX   0
C32A  4    0.285981    0.667351    0.310744   -21.00000    0.07671    0.02994 =
         0.04710   -0.00323    0.01978   -0.00792
AFIX 137
H32D  5    0.311689    0.592894    0.333045   -21.00000   -1.50000
H32E  5    0.259386    0.691597    0.335811   -21.00000   -1.50000
H32F  5    0.318487    0.732015    0.315397   -21.00000   -1.50000
AFIX   0
same si2 > c36
SI5   2    0.345463    0.152844    0.255694   -21.00000    0.05494    0.00892 =
         0.01330    0.00111    0.01633   -0.00200
C33A  4    0.309427    0.306232    0.240544   -21.00000    0.04454    0.01565 =
         0.01935   -0.00031    0.00204   -0.00603
AFIX  23
H33C  5    0.301065    0.334023    0.191450   -21.00000   -1.20000
H33D  5    0.344205    0.361096    0.277311   -21.00000   -1.20000
AFIX   0
C34A  4    0.442830    0.156087    0.295190   -21.00000    0.04905    0.02643 =
         0.04165    0.00764    0.01879    0.00540
AFIX 137
H34D  5    0.455851    0.218651    0.270236   -21.00000   -1.50000
H34E  5    0.459078    0.076903    0.288052   -21.00000   -1.50000
H34F  5    0.463991    0.174387    0.347739   -21.00000   -1.50000
AFIX   0
C35A  4    0.329398    0.056446    0.321275   -21.00000    0.05675    0.03801 =
         0.02954    0.00939    0.01889    0.00789
AFIX 137
H35D  5    0.351245    0.094014    0.369989   -21.00000   -1.50000
H35E  5    0.349075   -0.024395    0.324156   -21.00000   -1.50000
H35F  5    0.279499    0.049454    0.303876   -21.00000   -1.50000
AFIX   0
C36A  4    0.314956    0.069005    0.167560   -21.00000    0.07769    0.02217 =
         0.03015   -0.01142    0.02471   -0.01539
AFIX 137
H36D  5    0.264532    0.075562    0.139262   -21.00000   -1.50000
H36E  5    0.328045   -0.016536    0.177766   -21.00000   -1.50000
H36F  5    0.336244    0.103887    0.139291   -21.00000   -1.50000
AFIX   0
same si3 > c40
SI6   2    0.098029    0.212761    0.099483   -21.00000    0.04491    0.05187 =
         0.01739   -0.00572    0.00700   -0.01078
C37A  4    0.149777    0.209829    0.200538   -21.00000    0.04289    0.03776 =
         0.01669   -0.00039    0.01183   -0.01051
AFIX  23
H37C  5    0.170390    0.127984    0.214546   -21.00000   -1.20000
H37D  5    0.117348    0.219350    0.221185   -21.00000   -1.20000
AFIX   0
C38A  4    0.150553    0.272200    0.054999   -21.00000    0.08023    0.07754 =
         0.02293   -0.00446    0.02637   -0.01211
AFIX 137
H38D  5    0.186858    0.213689    0.062119   -21.00000   -1.50000
H38E  5    0.171742    0.349751    0.077464   -21.00000   -1.50000
H38F  5    0.120249    0.283930    0.002389   -21.00000   -1.50000
AFIX   0
C39A  4    0.067791    0.060416    0.061062   -21.00000    0.06871    0.05570 =
         0.05986   -0.02297    0.02198   -0.01794
AFIX 137
H39D  5    0.026240    0.039905    0.065283   -21.00000   -1.50000
H39E  5    0.104144    0.000891    0.088205   -21.00000   -1.50000
H39F  5    0.056917    0.059478    0.009275   -21.00000   -1.50000
AFIX   0
C40A  4    0.022447    0.315541    0.071295   -21.00000    0.05485    0.07917 =
         0.03401   -0.00596    0.00540    0.00359
AFIX 137
H40D  5    0.019519    0.369525    0.032225   -21.00000   -1.50000
H40E  5    0.027970    0.363974    0.113513   -21.00000   -1.50000
H40F  5   -0.019974    0.267280    0.053293   -21.00000   -1.50000
AFIX   0
HKLF    4

REM  mu341c in P 21/c
REM R1 =  0.0887 for    7710 Fo > 4sig(Fo)  and  0.0954 for all    8683 data
REM    535 parameters refined using    137 restraints

END

WGHT      0.1728      4.4415

REM Highest difference peak  1.503,  deepest hole -2.003,  1-sigma level  0.121
Q1    1   0.2197  0.3942  0.2251  11.00000  0.05    1.50
Q2    1   0.2193  0.2478  0.2191  11.00000  0.05    1.36
Q3    1   0.2214  0.3938  0.2654  11.00000  0.05    1.32
Q4    1   0.2256  0.2437  0.2816  11.00000  0.05    1.12
Q5    1   0.3002  0.7288  0.1881  11.00000  0.05    0.90
Q6    1   0.1147  0.1560  0.1011  11.00000  0.05    0.84
Q7    1   0.2443  0.5382  0.2166  11.00000  0.05    0.69
Q8    1   0.0716  0.3447  0.0789  11.00000  0.05    0.66
Q9    1   0.3375  0.1778  0.2872  11.00000  0.05    0.59
Q10   1   0.0630  0.2146  0.0765  11.00000  0.05    0.57
Q11   1   0.2811  0.3204  0.2274  11.00000  0.05    0.56
Q12   1   0.3396  0.0291  0.2505  11.00000  0.05    0.55
Q13   1   0.0672  0.1959  0.1228  11.00000  0.05    0.55
Q14   1   0.1425  0.2533  0.3988  11.00000  0.05    0.54
Q15   1   0.2489  0.5194  0.1844  11.00000  0.05    0.53
Q16   1   0.2313  0.2440  0.1672  11.00000  0.05    0.53
Q17   1   0.2496  0.4095  0.4312  11.00000  0.05    0.51
Q18   1   0.1485  0.3240  0.2315  11.00000  0.05    0.51
Q19   1   0.1828  0.3234  0.3056  11.00000  0.05    0.50
Q20   1   0.3392  0.4284  0.4479  11.00000  0.05    0.50
;
_shelx_res_checksum              22343
_chemical_properties_physical    
'Air-sensitive, Moisture-sensitive, Oxygen-sensitive'
####################################################################### 
# 
# This file contains crystal structure data downloaded from the 
# Cambridge Structural Database (CSD) hosted by the Cambridge 
# Crystallographic Data Centre (CCDC).
# 
# Full information about CCDC data access policies and citation 
# guidelines are available at http://www.ccdc.cam.ac.uk/access/V1 
# 
# Audit and citation data items may have been added by the CCDC. 
# Please retain this information to preserve the provenance of 
# this file and to allow appropriate attribution of the data. 
# 
#######################################################################

data_mu293b
_database_code_depnum_ccdc_archive 'CCDC 1405464'
_audit_update_record             
;
2015-06-08 deposited with the CCDC.
2015-07-03 downloaded from the CCDC.
;


#-----------------------------------------------------------------------------
#-----------------COMPOUND 7-------------------------------------------------
#---------------------------------------------------------------------------

_audit_creation_method           SHELXL-2013
_chemical_name_systematic        
;
 ?
;
_chemical_name_common            ?
_chemical_melting_point          ?
_chemical_formula_moiety         'C35 H58 N2 Si2 Zn'
_chemical_formula_sum            'C35 H58 N2 Si2 Zn'
_chemical_formula_weight         628.38

loop_
_atom_type_symbol
_atom_type_description
_atom_type_scat_dispersion_real
_atom_type_scat_dispersion_imag
_atom_type_scat_source
Zn Zn 0.2839 1.4301 'International Tables Vol C Tables 4.2.6.8 and 6.1.1.4'
Si Si 0.0817 0.0704 'International Tables Vol C Tables 4.2.6.8 and 6.1.1.4'
N N 0.0061 0.0033 'International Tables Vol C Tables 4.2.6.8 and 6.1.1.4'
C C 0.0033 0.0016 'International Tables Vol C Tables 4.2.6.8 and 6.1.1.4'
H H 0.0000 0.0000 'International Tables Vol C Tables 4.2.6.8 and 6.1.1.4'

_space_group_crystal_system      monoclinic
_space_group_IT_number           15
_space_group_name_H-M_alt        'C 2/c'
_space_group_name_Hall           '-C 2yc'

_shelx_space_group_comment       
;
The symmetry employed for this shelxl refinement is uniquely defined
by the following loop, which should always be used as a source of
symmetry information in preference to the above space-group names.
They are only intended as comments.
;

loop_
_space_group_symop_operation_xyz
'x, y, z'
'-x, y, -z+1/2'
'x+1/2, y+1/2, z'
'-x+1/2, y+1/2, -z+1/2'
'-x, -y, -z'
'x, -y, z-1/2'
'-x+1/2, -y+1/2, -z'
'x+1/2, -y+1/2, z-1/2'

_cell_length_a                   10.6838(3)
_cell_length_b                   19.4876(5)
_cell_length_c                   18.4437(4)
_cell_angle_alpha                90
_cell_angle_beta                 102.692(2)
_cell_angle_gamma                90
_cell_volume                     3746.18(17)
_cell_formula_units_Z            4
_cell_measurement_temperature    123(2)
_cell_measurement_reflns_used    5131
_cell_measurement_theta_min      3.3899
_cell_measurement_theta_max      30.1207

_exptl_crystal_description       plate
_exptl_crystal_colour            colourless
_exptl_crystal_density_meas      ?
_exptl_crystal_density_method    ?
_exptl_crystal_density_diffrn    1.114
_exptl_crystal_F_000             1360
_exptl_transmission_factor_min   ?
_exptl_transmission_factor_max   ?
_exptl_crystal_size_max          0.4
_exptl_crystal_size_mid          0.2
_exptl_crystal_size_min          0.1
_exptl_absorpt_coefficient_mu    0.743
_shelx_estimated_absorpt_T_min   ?
_shelx_estimated_absorpt_T_max   ?
_exptl_absorpt_correction_type   multi-scan
_exptl_absorpt_correction_T_min  0.81327
_exptl_absorpt_correction_T_max  1.00000
_exptl_absorpt_process_details   
;
CrysAlisPro, Oxford Diffraction Ltd.,
Version 1.171.34.40 (release 27-08-2010 CrysAlis171 .NET)
(compiled Aug 27 2010,11:50:40)
Empirical absorption correction using spherical harmonics,
 implemented in SCALE3 ABSPACK scaling algorithm.
;

_exptl_special_details           
;
 ?
;

_diffrn_ambient_temperature      123(2)
_diffrn_radiation_wavelength     0.71073
_diffrn_radiation_type           MoK\a
_diffrn_source                   'Enhance (Mo) X-ray Source'
_diffrn_measurement_device_type  'Oxford Diffraction Xcalibur, E'
_diffrn_measurement_method       'omega scans'
_diffrn_detector_area_resol_mean 16.0727
_diffrn_reflns_number            14303
_diffrn_reflns_av_unetI/netI     0.0626
_diffrn_reflns_av_R_equivalents  0.0396
_diffrn_reflns_limit_h_min       -13
_diffrn_reflns_limit_h_max       14
_diffrn_reflns_limit_k_min       -26
_diffrn_reflns_limit_k_max       25
_diffrn_reflns_limit_l_min       -24
_diffrn_reflns_limit_l_max       25
_diffrn_reflns_theta_min         3.462
_diffrn_reflns_theta_max         29.000
_diffrn_reflns_theta_full        27.000
_diffrn_measured_fraction_theta_max 0.969
_diffrn_measured_fraction_theta_full 0.997
_diffrn_reflns_Laue_measured_fraction_max 0.969
_diffrn_reflns_Laue_measured_fraction_full 0.997
_diffrn_reflns_point_group_measured_fraction_max 0.969
_diffrn_reflns_point_group_measured_fraction_full 0.997
_reflns_number_total             4828
_reflns_number_gt                3553
_reflns_threshold_expression     'I > 2\s(I)'
_reflns_Friedel_coverage         0.000
_reflns_Friedel_fraction_max     .
_reflns_Friedel_fraction_full    .

_reflns_special_details          
;
 Reflections were merged by SHELXL according to the crystal
 class for the calculation of statistics and refinement.
 
 _reflns_Friedel_fraction is defined as the number of unique
 Friedel pairs measured divided by the number that would be
 possible theoretically, ignoring centric projections and
 systematic absences.
;

_computing_data_collection       
;
CrysAlisPro, Oxford Diffraction Ltd.,
Version 1.171.34.40 (release 27-08-2010 CrysAlis171 .NET)
(compiled Aug 27 2010,11:50:40)
;
_computing_cell_refinement       
;
CrysAlisPro, Oxford Diffraction Ltd.,
Version 1.171.34.40 (release 27-08-2010 CrysAlis171 .NET)
(compiled Aug 27 2010,11:50:40)
;
_computing_data_reduction        
;
CrysAlisPro, Oxford Diffraction Ltd.,
Version 1.171.34.40 (release 27-08-2010 CrysAlis171 .NET)
(compiled Aug 27 2010,11:50:40)
;
_computing_structure_solution    SHELXS
_computing_structure_refinement  'SHELXL-2013 (Sheldrick, 2013)'
_computing_molecular_graphics    ?
_computing_publication_material  SHELXL-2013

_refine_special_details          
;
Disorder in iPr group was modeled over two sites
with DFIX and EADP used. See res file below.
;
_refine_ls_structure_factor_coef Fsqd
_refine_ls_matrix_type           full
_refine_ls_weighting_scheme      calc
_refine_ls_weighting_details     
'w=1/[\s^2^(Fo^2^)+(0.0495P)^2^+2.5746P] where P=(Fo^2^+2Fc^2^)/3'
_atom_sites_solution_primary     direct
_atom_sites_solution_secondary   ?
_atom_sites_solution_hydrogens   mixed
_refine_ls_hydrogen_treatment    mixed
_refine_ls_extinction_method     none
_refine_ls_extinction_coef       .
_refine_ls_number_reflns         4828
_refine_ls_number_parameters     206
_refine_ls_number_restraints     2
_refine_ls_R_factor_all          0.0788
_refine_ls_R_factor_gt           0.0489
_refine_ls_wR_factor_ref         0.1112
_refine_ls_wR_factor_gt          0.1010
_refine_ls_goodness_of_fit_ref   1.032
_refine_ls_restrained_S_all      1.034
_refine_ls_shift/su_max          0.000
_refine_ls_shift/su_mean         0.000

loop_
_atom_site_label
_atom_site_type_symbol
_atom_site_fract_x
_atom_site_fract_y
_atom_site_fract_z
_atom_site_U_iso_or_equiv
_atom_site_adp_type
_atom_site_occupancy
_atom_site_site_symmetry_order
_atom_site_calc_flag
_atom_site_refinement_flags_posn
_atom_site_refinement_flags_adp
_atom_site_refinement_flags_occupancy
_atom_site_disorder_assembly
_atom_site_disorder_group
Zn1 Zn 0.0000 -0.01915(2) 0.2500 0.01981(11) Uani 1 2 d S T P . .
Si1 Si 0.24214(7) 0.08238(4) 0.32176(3) 0.03171(18) Uani 1 1 d . . . . .
N1 N -0.04543(18) -0.17232(9) 0.19253(9) 0.0211(4) Uani 1 1 d . . . . .
C1 C 0.0000 -0.12900(16) 0.2500 0.0199(6) Uani 1 2 d S T P . .
C2 C -0.0284(2) -0.24013(12) 0.21369(12) 0.0294(5) Uani 1 1 d . . . . .
H2 H -0.0521 -0.2792 0.1829 0.035 Uiso 1 1 calc R U . . .
C3 C -0.1066(2) -0.15135(11) 0.11792(10) 0.0223(5) Uani 1 1 d . . . . .
C4 C -0.0288(2) -0.13266(12) 0.06947(11) 0.0250(5) Uani 1 1 d . . . . .
C5 C -0.0916(3) -0.11137(14) -0.00149(13) 0.0378(6) Uani 1 1 d . . . . .
H5 H -0.0423 -0.0979 -0.0362 0.045 Uiso 1 1 calc R U . . .
C6 C -0.2230(3) -0.10945(16) -0.02222(13) 0.0447(7) Uani 1 1 d . . . . .
H6 H -0.2635 -0.0937 -0.0704 0.054 Uiso 1 1 calc R U . . .
C7 C -0.2961(3) -0.13006(15) 0.02624(13) 0.0402(7) Uani 1 1 d . . . . .
H7 H -0.3869 -0.1295 0.0106 0.048 Uiso 1 1 calc R U . . .
C8 C -0.2401(2) -0.15185(13) 0.09800(12) 0.0283(5) Uani 1 1 d . . . . .
C9 C 0.1158(2) -0.13555(13) 0.09065(13) 0.0321(6) Uani 1 1 d . . . . .
H9 H 0.1419 -0.1475 0.1446 0.039 Uiso 1 1 calc R U . . .
C10 C 0.1662(3) -0.19146(16) 0.04641(18) 0.0507(8) Uani 1 1 d . . . . .
H10A H 0.1291 -0.2358 0.0556 0.076 Uiso 1 1 calc R U . . .
H10B H 0.2598 -0.1938 0.0620 0.076 Uiso 1 1 calc R U . . .
H10C H 0.1418 -0.1806 -0.0067 0.076 Uiso 1 1 calc R U . . .
C11 C 0.1757(3) -0.06700(16) 0.0790(2) 0.0537(8) Uani 1 1 d . . . . .
H11A H 0.1578 -0.0563 0.0257 0.081 Uiso 1 1 calc R U . . .
H11B H 0.2687 -0.0693 0.0983 0.081 Uiso 1 1 calc R U . . .
H11C H 0.1393 -0.0310 0.1053 0.081 Uiso 1 1 calc R U . . .
C12 C -0.3223(3) -0.17337(16) 0.15093(14) 0.0406(7) Uani 1 1 d D . . . .
H12 H -0.2660 -0.2046 0.1871 0.049 Uiso 1 1 calc R U . A 1
C13 C -0.4385(6) -0.2159(4) 0.1189(4) 0.064(2) Uani 0.602(4) 1 d . . P B 1
H13A H -0.4771 -0.2326 0.1591 0.097 Uiso 0.602(4) 1 calc R U P B 1
H13B H -0.4133 -0.2550 0.0919 0.097 Uiso 0.602(4) 1 calc R U P B 1
H13C H -0.5011 -0.1877 0.0846 0.097 Uiso 0.602(4) 1 calc R U P B 1
C14 C -0.3496(6) -0.1140(3) 0.1975(3) 0.0649(14) Uani 0.602(4) 1 d . . P B 1
H14A H -0.2694 -0.0901 0.2189 0.097 Uiso 0.602(4) 1 calc R U P B 1
H14B H -0.3882 -0.1312 0.2375 0.097 Uiso 0.602(4) 1 calc R U P B 1
H14C H -0.4092 -0.0822 0.1662 0.097 Uiso 0.602(4) 1 calc R U P B 1
C15 C 0.1158(3) 0.02478(15) 0.33834(13) 0.0331(6) Uani 1 1 d . . . . .
C16 C 0.3015(4) 0.0623(2) 0.23682(17) 0.0753(12) Uani 1 1 d . . . . .
H16A H 0.3311 0.0146 0.2389 0.113 Uiso 1 1 calc R U . . .
H16B H 0.3728 0.0931 0.2338 0.113 Uiso 1 1 calc R U . . .
H16C H 0.2319 0.0687 0.1929 0.113 Uiso 1 1 calc R U . . .
C17 C 0.1801(3) 0.17270(17) 0.3085(2) 0.0738(12) Uani 1 1 d . . . . .
H17A H 0.1170 0.1761 0.2613 0.111 Uiso 1 1 calc R U . . .
H17B H 0.2515 0.2041 0.3079 0.111 Uiso 1 1 calc R U . . .
H17C H 0.1395 0.1850 0.3495 0.111 Uiso 1 1 calc R U . . .
C18 C 0.3848(3) 0.08559(18) 0.40110(15) 0.0497(8) Uani 1 1 d . . . . .
H18A H 0.3603 0.1066 0.4443 0.074 Uiso 1 1 calc R U . . .
H18B H 0.4526 0.1130 0.3870 0.074 Uiso 1 1 calc R U . . .
H18C H 0.4162 0.0389 0.4137 0.074 Uiso 1 1 calc R U . . .
C14A C -0.4389(8) -0.1232(5) 0.1435(5) 0.0649(14) Uani 0.398(4) 1 d D . P B 2
H14D H -0.4076 -0.0757 0.1489 0.097 Uiso 0.398(4) 1 calc R U P B 2
H14E H -0.4857 -0.1333 0.1824 0.097 Uiso 0.398(4) 1 calc R U P B 2
H14F H -0.4963 -0.1290 0.0946 0.097 Uiso 0.398(4) 1 calc R U P B 2
C13A C -0.3771(10) -0.2436(5) 0.1244(6) 0.064(2) Uani 0.398(4) 1 d D . P B 2
H13D H -0.4208 -0.2408 0.0719 0.097 Uiso 0.398(4) 1 calc R U P B 2
H13E H -0.4383 -0.2579 0.1540 0.097 Uiso 0.398(4) 1 calc R U P B 2
H13F H -0.3072 -0.2771 0.1303 0.097 Uiso 0.398(4) 1 calc R U P B 2
H15A H 0.152(3) -0.0093(16) 0.3727(17) 0.050(9) Uiso 1 1 d . . . . .
H15B H 0.064(3) 0.0498(16) 0.3613(17) 0.051(9) Uiso 1 1 d . . . . .

loop_
_atom_site_aniso_label
_atom_site_aniso_U_11
_atom_site_aniso_U_22
_atom_site_aniso_U_33
_atom_site_aniso_U_23
_atom_site_aniso_U_13
_atom_site_aniso_U_12
Zn1 0.0201(2) 0.02269(18) 0.01622(16) 0.000 0.00315(12) 0.000
Si1 0.0258(4) 0.0405(4) 0.0257(3) 0.0042(3) -0.0010(3) -0.0079(3)
N1 0.0223(10) 0.0223(9) 0.0170(8) -0.0009(7) 0.0006(7) -0.0020(8)
C1 0.0140(16) 0.0269(15) 0.0179(13) 0.000 0.0015(11) 0.000
C2 0.0374(15) 0.0215(11) 0.0263(11) -0.0033(9) 0.0006(10) -0.0015(10)
C3 0.0246(13) 0.0264(11) 0.0137(9) -0.0019(8) -0.0004(8) -0.0006(10)
C4 0.0242(13) 0.0309(12) 0.0201(10) -0.0032(9) 0.0053(9) 0.0009(10)
C5 0.0429(17) 0.0500(16) 0.0214(11) 0.0023(11) 0.0089(10) -0.0024(13)
C6 0.0428(18) 0.067(2) 0.0191(11) 0.0090(12) -0.0042(11) -0.0010(15)
C7 0.0236(15) 0.0620(18) 0.0288(12) 0.0009(12) -0.0076(10) -0.0026(13)
C8 0.0230(13) 0.0369(13) 0.0227(10) -0.0021(9) -0.0002(9) -0.0041(11)
C9 0.0260(14) 0.0434(15) 0.0286(11) -0.0047(10) 0.0092(10) 0.0016(12)
C10 0.0369(18) 0.0455(17) 0.071(2) -0.0170(15) 0.0158(14) 0.0056(14)
C11 0.0353(18) 0.0482(17) 0.081(2) -0.0191(16) 0.0196(16) -0.0067(15)
C12 0.0243(15) 0.0576(18) 0.0399(14) 0.0034(13) 0.0073(11) -0.0085(13)
C13 0.036(4) 0.091(5) 0.064(3) 0.005(3) 0.006(3) -0.033(3)
C14 0.055(3) 0.087(4) 0.064(3) -0.005(3) 0.037(2) -0.011(3)
C15 0.0437(17) 0.0342(13) 0.0209(10) -0.0029(10) 0.0059(10) -0.0142(13)
C16 0.067(2) 0.123(3) 0.0418(17) -0.0161(19) 0.0234(16) -0.038(2)
C17 0.046(2) 0.050(2) 0.117(3) 0.031(2) -0.001(2) -0.0091(17)
C18 0.0337(17) 0.072(2) 0.0370(14) -0.0004(14) -0.0060(12) -0.0052(15)
C14A 0.055(3) 0.087(4) 0.064(3) -0.005(3) 0.037(2) -0.011(3)
C13A 0.036(4) 0.091(5) 0.064(3) 0.005(3) 0.006(3) -0.033(3)

_geom_special_details            
;
 All esds (except the esd in the dihedral angle between two l.s. planes)
 are estimated using the full covariance matrix.  The cell esds are taken
 into account individually in the estimation of esds in distances, angles
 and torsion angles; correlations between esds in cell parameters are only
 used when they are defined by crystal symmetry.  An approximate (isotropic)
 treatment of cell esds is used for estimating esds involving l.s. planes.
;

loop_
_geom_bond_atom_site_label_1
_geom_bond_atom_site_label_2
_geom_bond_distance
_geom_bond_site_symmetry_2
_geom_bond_publ_flag
Zn1 C15 2.008(2) . ?
Zn1 C15 2.008(2) 2 ?
Zn1 C1 2.141(3) . ?
Si1 C15 1.832(3) . ?
Si1 C16 1.856(3) . ?
Si1 C18 1.867(3) . ?
Si1 C17 1.878(3) . ?
N1 C1 1.359(2) . ?
N1 C2 1.379(3) . ?
N1 C3 1.446(2) . ?
C1 N1 1.359(2) 2 ?
C2 C2 1.343(4) 2 ?
C2 H2 0.9500 . ?
C3 C8 1.393(3) . ?
C3 C4 1.396(3) . ?
C4 C5 1.396(3) . ?
C4 C9 1.509(3) . ?
C5 C6 1.372(4) . ?
C5 H5 0.9500 . ?
C6 C7 1.370(4) . ?
C6 H6 0.9500 . ?
C7 C8 1.393(3) . ?
C7 H7 0.9500 . ?
C8 C12 1.509(3) . ?
C9 C11 1.517(4) . ?
C9 C10 1.528(4) . ?
C9 H9 1.0000 . ?
C10 H10A 0.9800 . ?
C10 H10B 0.9800 . ?
C10 H10C 0.9800 . ?
C11 H11A 0.9800 . ?
C11 H11B 0.9800 . ?
C11 H11C 0.9800 . ?
C12 C13 1.502(6) . ?
C12 C14 1.507(6) . ?
C12 C13A 1.526(8) . ?
C12 C14A 1.566(7) . ?
C12 H12 1.0000 . ?
C13 H13A 0.9800 . ?
C13 H13B 0.9800 . ?
C13 H13C 0.9800 . ?
C14 H14A 0.9800 . ?
C14 H14B 0.9800 . ?
C14 H14C 0.9800 . ?
C15 H15A 0.94(3) . ?
C15 H15B 0.91(3) . ?
C16 H16A 0.9800 . ?
C16 H16B 0.9800 . ?
C16 H16C 0.9800 . ?
C17 H17A 0.9800 . ?
C17 H17B 0.9800 . ?
C17 H17C 0.9800 . ?
C18 H18A 0.9800 . ?
C18 H18B 0.9800 . ?
C18 H18C 0.9800 . ?
C14A H14D 0.9800 . ?
C14A H14E 0.9800 . ?
C14A H14F 0.9800 . ?
C13A H13D 0.9800 . ?
C13A H13E 0.9800 . ?
C13A H13F 0.9800 . ?

loop_
_geom_angle_atom_site_label_1
_geom_angle_atom_site_label_2
_geom_angle_atom_site_label_3
_geom_angle
_geom_angle_site_symmetry_1
_geom_angle_site_symmetry_3
_geom_angle_publ_flag
C15 Zn1 C15 129.54(17) . 2 ?
C15 Zn1 C1 115.23(9) . . ?
C15 Zn1 C1 115.23(9) 2 . ?
C15 Si1 C16 114.38(15) . . ?
C15 Si1 C18 113.19(13) . . ?
C16 Si1 C18 107.28(16) . . ?
C15 Si1 C17 110.14(15) . . ?
C16 Si1 C17 105.3(2) . . ?
C18 Si1 C17 105.92(16) . . ?
C1 N1 C2 111.86(18) . . ?
C1 N1 C3 125.16(19) . . ?
C2 N1 C3 122.97(17) . . ?
N1 C1 N1 103.2(3) . 2 ?
N1 C1 Zn1 128.42(13) . . ?
N1 C1 Zn1 128.42(13) 2 . ?
C2 C2 N1 106.56(11) 2 . ?
C2 C2 H2 126.7 2 . ?
N1 C2 H2 126.7 . . ?
C8 C3 C4 123.53(19) . . ?
C8 C3 N1 118.13(19) . . ?
C4 C3 N1 118.3(2) . . ?
C3 C4 C5 116.5(2) . . ?
C3 C4 C9 123.0(2) . . ?
C5 C4 C9 120.5(2) . . ?
C6 C5 C4 121.4(2) . . ?
C6 C5 H5 119.3 . . ?
C4 C5 H5 119.3 . . ?
C7 C6 C5 120.3(2) . . ?
C7 C6 H6 119.8 . . ?
C5 C6 H6 119.8 . . ?
C6 C7 C8 121.5(2) . . ?
C6 C7 H7 119.3 . . ?
C8 C7 H7 119.3 . . ?
C3 C8 C7 116.7(2) . . ?
C3 C8 C12 122.6(2) . . ?
C7 C8 C12 120.7(2) . . ?
C4 C9 C11 111.7(2) . . ?
C4 C9 C10 110.4(2) . . ?
C11 C9 C10 110.1(2) . . ?
C4 C9 H9 108.2 . . ?
C11 C9 H9 108.2 . . ?
C10 C9 H9 108.2 . . ?
C9 C10 H10A 109.5 . . ?
C9 C10 H10B 109.5 . . ?
H10A C10 H10B 109.5 . . ?
C9 C10 H10C 109.5 . . ?
H10A C10 H10C 109.5 . . ?
H10B C10 H10C 109.5 . . ?
C9 C11 H11A 109.5 . . ?
C9 C11 H11B 109.5 . . ?
H11A C11 H11B 109.5 . . ?
C9 C11 H11C 109.5 . . ?
H11A C11 H11C 109.5 . . ?
H11B C11 H11C 109.5 . . ?
C13 C12 C14 113.6(4) . . ?
C13 C12 C8 116.5(3) . . ?
C14 C12 C8 111.6(3) . . ?
C8 C12 C13A 106.2(5) . . ?
C8 C12 C14A 109.5(4) . . ?
C13A C12 C14A 106.9(6) . . ?
C13 C12 H12 104.5 . . ?
C14 C12 H12 104.5 . . ?
C8 C12 H12 104.5 . . ?
C12 C13 H13A 109.5 . . ?
C12 C13 H13B 109.5 . . ?
H13A C13 H13B 109.5 . . ?
C12 C13 H13C 109.5 . . ?
H13A C13 H13C 109.5 . . ?
H13B C13 H13C 109.5 . . ?
C12 C14 H14A 109.5 . . ?
C12 C14 H14B 109.5 . . ?
H14A C14 H14B 109.5 . . ?
C12 C14 H14C 109.5 . . ?
H14A C14 H14C 109.5 . . ?
H14B C14 H14C 109.5 . . ?
Si1 C15 Zn1 118.10(12) . . ?
Si1 C15 H15A 109.7(19) . . ?
Zn1 C15 H15A 109.6(18) . . ?
Si1 C15 H15B 107.2(19) . . ?
Zn1 C15 H15B 106.0(19) . . ?
H15A C15 H15B 105(3) . . ?
Si1 C16 H16A 109.5 . . ?
Si1 C16 H16B 109.5 . . ?
H16A C16 H16B 109.5 . . ?
Si1 C16 H16C 109.5 . . ?
H16A C16 H16C 109.5 . . ?
H16B C16 H16C 109.5 . . ?
Si1 C17 H17A 109.5 . . ?
Si1 C17 H17B 109.5 . . ?
H17A C17 H17B 109.5 . . ?
Si1 C17 H17C 109.5 . . ?
H17A C17 H17C 109.5 . . ?
H17B C17 H17C 109.5 . . ?
Si1 C18 H18A 109.5 . . ?
Si1 C18 H18B 109.5 . . ?
H18A C18 H18B 109.5 . . ?
Si1 C18 H18C 109.5 . . ?
H18A C18 H18C 109.5 . . ?
H18B C18 H18C 109.5 . . ?
C12 C14A H14D 109.5 . . ?
C12 C14A H14E 109.5 . . ?
H14D C14A H14E 109.5 . . ?
C12 C14A H14F 109.5 . . ?
H14D C14A H14F 109.5 . . ?
H14E C14A H14F 109.5 . . ?
C12 C13A H13D 109.5 . . ?
C12 C13A H13E 109.5 . . ?
H13D C13A H13E 109.5 . . ?
C12 C13A H13F 109.5 . . ?
H13D C13A H13F 109.5 . . ?
H13E C13A H13F 109.5 . . ?

loop_
_geom_torsion_atom_site_label_1
_geom_torsion_atom_site_label_2
_geom_torsion_atom_site_label_3
_geom_torsion_atom_site_label_4
_geom_torsion
_geom_torsion_site_symmetry_1
_geom_torsion_site_symmetry_2
_geom_torsion_site_symmetry_3
_geom_torsion_site_symmetry_4
_geom_torsion_publ_flag
C2 N1 C1 N1 -0.16(13) . . . 2 ?
C3 N1 C1 N1 178.9(2) . . . 2 ?
C2 N1 C1 Zn1 179.84(13) . . . . ?
C3 N1 C1 Zn1 -1.1(2) . . . . ?
C1 N1 C2 C2 0.4(3) . . . 2 ?
C3 N1 C2 C2 -178.7(2) . . . 2 ?
C1 N1 C3 C8 -98.6(2) . . . . ?
C2 N1 C3 C8 80.3(3) . . . . ?
C1 N1 C3 C4 82.3(3) . . . . ?
C2 N1 C3 C4 -98.8(3) . . . . ?
C8 C3 C4 C5 2.3(3) . . . . ?
N1 C3 C4 C5 -178.7(2) . . . . ?
C8 C3 C4 C9 -177.0(2) . . . . ?
N1 C3 C4 C9 2.0(3) . . . . ?
C3 C4 C5 C6 -0.3(4) . . . . ?
C9 C4 C5 C6 178.9(3) . . . . ?
C4 C5 C6 C7 -1.5(5) . . . . ?
C5 C6 C7 C8 1.6(5) . . . . ?
C4 C3 C8 C7 -2.2(4) . . . . ?
N1 C3 C8 C7 178.8(2) . . . . ?
C4 C3 C8 C12 179.0(2) . . . . ?
N1 C3 C8 C12 -0.1(3) . . . . ?
C6 C7 C8 C3 0.2(4) . . . . ?
C6 C7 C8 C12 179.1(3) . . . . ?
C3 C4 C9 C11 -125.1(3) . . . . ?
C5 C4 C9 C11 55.6(3) . . . . ?
C3 C4 C9 C10 112.0(3) . . . . ?
C5 C4 C9 C10 -67.2(3) . . . . ?
C3 C8 C12 C13 -140.0(4) . . . . ?
C7 C8 C12 C13 41.2(5) . . . . ?
C3 C8 C12 C14 87.2(4) . . . . ?
C7 C8 C12 C14 -91.6(4) . . . . ?
C3 C8 C12 C13A -107.2(5) . . . . ?
C7 C8 C12 C13A 74.0(5) . . . . ?
C3 C8 C12 C14A 137.7(4) . . . . ?
C7 C8 C12 C14A -41.1(5) . . . . ?
C16 Si1 C15 Zn1 -28.7(3) . . . . ?
C18 Si1 C15 Zn1 -151.99(16) . . . . ?
C17 Si1 C15 Zn1 89.7(2) . . . . ?

_refine_diff_density_max         0.583
_refine_diff_density_min         -0.461
_refine_diff_density_rms         0.070

_shelxl_version_number           2013-3

_shelx_res_file                  
;
TITL SIR92 run in space group C 2/c
CELL  0.71073  10.6838  19.4876  18.4437   90.000  102.692   90.000
ZERR     4.00   0.0003   0.0005   0.0004    0.000    0.002    0.000
LATT   7
SYMM  - X,   Y, 1/2 - Z
SFAC  ZN   SI   N    C    H
UNIT  4    8    8    140  232
MERG   2
OMIT    -3.00  58.00
EADP C14 C14A
EADP  C13 C13A
DFIX  1.52 .01 C12 C13A C12 C14A
FMAP   2
PLAN   25
ACTA    54.00
BOND   $H
CONF
L.S.  20
TEMP  -150.00
WGHT    0.049500    2.574600
FVAR       0.24386   0.60197
ZN1   1    0.000000   -0.019150    0.250000    10.50000    0.02014    0.02269 =
         0.01622    0.00000    0.00315    0.00000
SI1   2    0.242145    0.082385    0.321761    11.00000    0.02581    0.04051 =
         0.02574    0.00418   -0.00096   -0.00795
N1    3   -0.045427   -0.172323    0.192527    11.00000    0.02229    0.02233 =
         0.01698   -0.00089    0.00061   -0.00201
C1    4    0.000000   -0.128997    0.250000    10.50000    0.01401    0.02691 =
         0.01786    0.00000    0.00148    0.00000
C2    4   -0.028360   -0.240135    0.213693    11.00000    0.03744    0.02145 =
         0.02629   -0.00325    0.00058   -0.00153
AFIX  43
H2    5   -0.052070   -0.279209    0.182944    11.00000   -1.20000
AFIX   0
C3    4   -0.106590   -0.151351    0.117921    11.00000    0.02456    0.02639 =
         0.01368   -0.00188   -0.00041   -0.00061
C4    4   -0.028810   -0.132657    0.069472    11.00000    0.02419    0.03087 =
         0.02013   -0.00319    0.00525    0.00090
C5    4   -0.091593   -0.111372   -0.001491    11.00000    0.04287    0.04998 =
         0.02144    0.00233    0.00890   -0.00238
AFIX  43
H5    5   -0.042303   -0.097941   -0.036155    11.00000   -1.20000
AFIX   0
C6    4   -0.223032   -0.109446   -0.022217    11.00000    0.04284    0.06698 =
         0.01905    0.00898   -0.00423   -0.00102
AFIX  43
H6    5   -0.263548   -0.093733   -0.070423    11.00000   -1.20000
AFIX   0
C7    4   -0.296083   -0.130058    0.026238    11.00000    0.02364    0.06203 =
         0.02882    0.00091   -0.00757   -0.00256
AFIX  43
H7    5   -0.386935   -0.129486    0.010579    11.00000   -1.20000
AFIX   0
C8    4   -0.240119   -0.151852    0.097998    11.00000    0.02301    0.03692 =
         0.02267   -0.00213   -0.00019   -0.00405
C9    4    0.115790   -0.135548    0.090651    11.00000    0.02599    0.04340 =
         0.02855   -0.00468    0.00923    0.00156
AFIX  13
H9    5    0.141875   -0.147465    0.144606    11.00000   -1.20000
AFIX   0
C10   4    0.166151   -0.191460    0.046414    11.00000    0.03694    0.04549 =
         0.07149   -0.01702    0.01580    0.00565
AFIX 137
H10A  5    0.129067   -0.235771    0.055556    11.00000   -1.50000
H10B  5    0.259843   -0.193830    0.062036    11.00000   -1.50000
H10C  5    0.141837   -0.180636   -0.006717    11.00000   -1.50000
AFIX   0
C11   4    0.175710   -0.066996    0.078960    11.00000    0.03530    0.04825 =
         0.08072   -0.01914    0.01963   -0.00667
AFIX 137
H11A  5    0.157843   -0.056349    0.025747    11.00000   -1.50000
H11B  5    0.268688   -0.069308    0.098314    11.00000   -1.50000
H11C  5    0.139304   -0.031047    0.105268    11.00000   -1.50000
AFIX   0
C12   4   -0.322267   -0.173370    0.150927    11.00000    0.02433    0.05760 =
         0.03991    0.00342    0.00733   -0.00854
AFIX  13
H12   5   -0.266022   -0.204597    0.187083    11.00000   -1.20000
AFIX   0
PART    1
C13   4   -0.438545   -0.215870    0.118855    21.00000    0.03561    0.09095 =
         0.06440    0.00525    0.00644   -0.03311
AFIX 137
H13A  5   -0.477051   -0.232571    0.159103    21.00000   -1.50000
H13B  5   -0.413339   -0.255024    0.091915    21.00000   -1.50000
H13C  5   -0.501109   -0.187743    0.084624    21.00000   -1.50000
AFIX   0
C14   4   -0.349645   -0.113996    0.197453    21.00000    0.05485    0.08672 =
         0.06406   -0.00530    0.03652   -0.01112
AFIX 137
H14A  5   -0.269381   -0.090065    0.218919    21.00000   -1.50000
H14B  5   -0.388200   -0.131157    0.237489    21.00000   -1.50000
H14C  5   -0.409159   -0.082155    0.166208    21.00000   -1.50000
AFIX   0
PART    0
C15   4    0.115842    0.024781    0.338339    11.00000    0.04367    0.03421 =
         0.02093   -0.00291    0.00590   -0.01421
C16   4    0.301527    0.062342    0.236820    11.00000    0.06672    0.12265 =
         0.04183   -0.01614    0.02344   -0.03842
AFIX 137
H16A  5    0.331148    0.014640    0.238929    11.00000   -1.50000
H16B  5    0.372840    0.093057    0.233813    11.00000   -1.50000
H16C  5    0.231942    0.068748    0.192875    11.00000   -1.50000
AFIX   0
C17   4    0.180132    0.172704    0.308539    11.00000    0.04566    0.05001 =
         0.11703    0.03107   -0.00103   -0.00909
AFIX 137
H17A  5    0.116950    0.176105    0.261312    11.00000   -1.50000
H17B  5    0.251545    0.204098    0.307915    11.00000   -1.50000
H17C  5    0.139534    0.185049    0.349489    11.00000   -1.50000
AFIX   0
C18   4    0.384756    0.085594    0.401104    11.00000    0.03369    0.07187 =
         0.03704   -0.00038   -0.00600   -0.00525
AFIX 137
H18A  5    0.360316    0.106588    0.444259    11.00000   -1.50000
H18B  5    0.452568    0.112966    0.386967    11.00000   -1.50000
H18C  5    0.416227    0.038913    0.413725    11.00000   -1.50000
AFIX   0
PART    2
C14A  4   -0.438871   -0.123154    0.143485   -21.00000    0.05485    0.08672 =
         0.06406   -0.00530    0.03652   -0.01112
AFIX 137
H14D  5   -0.407608   -0.075746    0.148888   -21.00000   -1.50000
H14E  5   -0.485657   -0.133315    0.182352   -21.00000   -1.50000
H14F  5   -0.496305   -0.128981    0.094559   -21.00000   -1.50000
AFIX   0
C13A  4   -0.377056   -0.243582    0.124392   -21.00000    0.03561    0.09095 =
         0.06440    0.00525    0.00644   -0.03311
AFIX 137
H13D  5   -0.420850   -0.240789    0.071892   -21.00000   -1.50000
H13E  5   -0.438307   -0.257927    0.153953   -21.00000   -1.50000
H13F  5   -0.307200   -0.277123    0.130289   -21.00000   -1.50000
AFIX   0
PART    0
H15A  5    0.151932   -0.009255    0.372724    11.00000    0.05033
H15B  5    0.063892    0.049837    0.361258    11.00000    0.05067
HKLF    4

REM  SIR92 run in space group C 2/c
REM R1 =  0.0489 for    3553 Fo > 4sig(Fo)  and  0.0788 for all    4828 data
REM    206 parameters refined using      2 restraints

END

WGHT      0.0494      2.5714

REM Highest difference peak  0.583,  deepest hole -0.461,  1-sigma level  0.070
Q1    1   0.1978  0.1524  0.2607  11.00000  0.05    0.58
Q2    1   0.2583  0.0539  0.2970  11.00000  0.05    0.52
Q3    1  -0.2815 -0.1708  0.1953  11.00000  0.05    0.39
Q4    1   0.0198  0.0068  0.1997  11.00000  0.05    0.38
Q5    1   0.0746  0.0103  0.2901  11.00000  0.05    0.38
Q6    1   0.0190 -0.0730  0.2340  11.00000  0.05    0.35
Q7    1  -0.0020 -0.0079  0.2024  11.00000  0.05    0.35
Q8    1   0.0130 -0.2434  0.2466  11.00000  0.05    0.30
Q9    1   0.0353 -0.1089  0.2423  11.00000  0.05    0.29
Q10   1  -0.2773 -0.1317  0.0720  11.00000  0.05    0.29
Q11   1   0.1567 -0.1832  0.0892  11.00000  0.05    0.28
Q12   1  -0.1770 -0.1401  0.1028  11.00000  0.05    0.27
Q13   1   0.1539 -0.1443  0.1232  11.00000  0.05    0.27
Q14   1  -0.0812 -0.1068  0.0385  11.00000  0.05    0.27
Q15   1  -0.0734 -0.1230  0.1065  11.00000  0.05    0.27
Q16   1   0.0208 -0.0505  0.1935  11.00000  0.05    0.27
Q17   1   0.3426  0.0888  0.3558  11.00000  0.05    0.27
Q18   1   0.3188  0.1045  0.3753  11.00000  0.05    0.26
Q19   1   0.0349  0.0183  0.2379  11.00000  0.05    0.26
Q20   1  -0.2846 -0.1588  0.1269  11.00000  0.05    0.26
Q21   1   0.0427  0.0407  0.3311  11.00000  0.05    0.26
Q22   1   0.0842 -0.0198  0.1826  11.00000  0.05    0.26
Q23   1  -0.0755 -0.1522  0.1563  11.00000  0.05    0.26
Q24   1   0.2013  0.0491  0.3393  11.00000  0.05    0.25
Q25   1   0.1680  0.0426  0.3160  11.00000  0.05    0.25
;
_shelx_res_checksum              22151


#===END


_chemical_properties_physical    
'Air-sensitive, Moisture-sensitive, Oxygen-sensitive'
